# Supplementary material for: RNA-Seq combined with population-level analysis reveals important candidate genes related to seed size in flax (Linum usitatissimum L.)
Source: Front Plant Sci. 2022 Oct 25;13:1015399. doi: 10.3389/fpls.2022.1015399 (PMC9641021; doi:10.3389/fpls.2022.1015399)
Supplement: Supplementary file 2 [file DataSheet_2.xlsx]

## Sheet: Table S1
Table S1. Primers for qRT-PCR.
gene ID	Sequence
Lus10041912-F	CATGGGGTTGACGCTGATCT
Lus10041912-R	GCCGCCGGACATATCAAAAC
Lus10029065-F	CACGACATTCCGAGACCACA
Lus10029065-R	GTCGAAACGGAGGGGAGTTT
Lus10006307-F	GGATTGCACCGTTTTCCCAC
Lus10006307-R	ACGACAGCACATCAACACCA
Lus10017674-F	TTACCGACAACGAGACGACC
Lus10017674-R	TGTTCGGCTCCATACCCAAC
Lus10021926-F	CGTCATCACCGGAATCGTCA
Lus10021926-R	GTCGCCGTCAAGTTCATGTG
Lus10008978-F	CTGCCCAACCCAACTGCTAA
Lus10008978-R	CCGCATCATACAACACCAGC
Lus10008979-F	TACCGTGAGAGCGAAGGTCA
Lus10008979-R	GGGTGGGCCTAAAATCCTCA
Lus10012885-F	CACTCGACCGTGGGAATCAA
Lus10012885-R	CTCCGTGCCCCATAGGAAAG
Lus10032652-F	CTTGGGATGATGCTCCGTGA
Lus10032652-R	GACCATCCCACGTCAGGTTT
Lus10043071-F	TCAACGTCTTCGCTACCGTC
Lus10043071-R	GATCCATCACGATTGCACGC
Lus10012145-F	GGAGGGAGACGTTCGATCTG
Lus10012145-R	GGGTTAGAGGTCCGAGTTGC
Lus10031258-F	CCTGTTGTCTCTTCGGACCC
Lus10031258-R	CATCTACATCGGCCCAGCTT
Lus10004517-F	TAGTCTCCAGCGCCGAAATG
Lus10004517-R	CGCAAACCAAGTCAAGGCAG
Lus10041460-F	TGAGGAGGATTCACGTTGCC
Lus10041460-R	CTCCGTCTAACGCCCCATAC
Lus10004029-F	CGTCGTGGAAAGATCGGTCA
Lus10004029-R	CTCTCGTCCACCGTCTCAAC
Lus10036172-F	GACGAGAAGAGCGTGGTGAT
Lus10036172-R	GATCCGCACCAGAGACGAAG
Lus10011905-F	TGTTCGGTCAGGTTACAGGC
Lus10011905-R	CCACACACAGTTGCTCGTTG
Lus10002083-F	AGAAGCCGGAGTGTTCCTTG
Lus10002083-R	AAACCGAACCCATTCCCTCC
Lus10033750-F	TCCGCTGCCGTCTCTAATTC
Lus10033750-R	GCGTCAGAACCTCATTCCCA
Lus10007924-F	AACCTCCATTAACGCGGGAG
Lus10007924-R	AGCAGCACACCGATCTTCTC
Lus10034592-F	AGATCAACGAGCCGACGAAA
Lus10034592-R	TTTCCCCTGAGCTTTACGCC
Lus10003320-F	CTGAGAGAGTGGTTCGACCG
Lus10003320-R	GTTGCCGACAGCTAAAGCAC
Lus10036176-F	CCCTTCTGGGATAAAGGCCC
Lus10036176-R	GGTTTGGAGCCATCGTGGTA
Lus10036229-F	TTGCAGGTGGGTTGATGAGG
Lus10036229-R	GCATAGGGAAGGGAGTCGTG
Lus10039757-F	CGCTACTGCTGTTTCGCTTG
Lus10039757-R	ATCCCAATCGCACTCCTCAC
LuETIF1-F	CCTTGTAGGGCTGAGGGATT
LuETIF1-R	CTCATCAAGACCACCAGCAA
LuETIF5A-F	TGCCACATGTGAACCGTACT
LuETIF5A-R	CTTTACCCTCAGCAAATCCG
LuGAPDH-F	AGGTTCTTCCCGCTCTCAAT
LuGAPDH-R	CCTCCTTGATAGCAGCCTTG

## Sheet: Table S2
Table S2. Overview of the RNA-Seq read mapping results.
Sample name	Raw reads	Clean reads	clean bases	Q20(%)	Q30(%)	GC content(%)	Mapped Reads	Mapping Rate (%)	Multiple Mapping Ratio (%)	Uniquely Mapping Ratio (%)
Cn_1	50378034	48576978	7.29G	97.44	93.53	47.77	44561114	91.73	4.07	87.66
Cn_2	47154522	44345798	6.65G	97.59	93.61	48.78	40719441	91.82	4.55	87.28
Cn_3	51800246	48266998	7.24G	97.41	93.19	48.26	44022486	91.21	4.2	87
Zn_1	51690628	49250996	7.39G	97.72	93.77	49.15	45322999	92.02	4.1	87.93
Zn_2	42031574	39974984	6G	97.82	94.02	48.78	37293653	93.29	4.28	89.01
Zn_3	48455688	47338500	7.1G	97.51	93.45	49.28	43321101	91.51	4.7	86.81
Cm_1	54024182	51968690	7.8G	98.29	94.87	49.32	48701502	93.71	3.54	90.17
Cm_2	50441190	48849380	7.33G	98.2	94.56	49	45991116	94.15	3.63	90.52
Cm_3	51154796	49542340	7.43G	98.23	94.66	48.93	46718177	94.3	3.67	90.63
Zm_1	48729366	46795214	7.02G	98.11	94.62	48.25	43080400	92.06	3.05	89.02
Zm_2	57366022	55842246	8.38G	98.14	94.47	48.74	52580387	94.16	3.61	90.55
Zm_3	46218448	44009606	6.6G	97.75	93.72	49.18	40710797	92.5	3.91	88.59
Cs_1	45887860	44577396	6.69G	98.54	95.28	47.66	43015331	96.5	4.01	92.48
Cs_2	43648452	42467184	6.37G	98.35	94.97	47.73	40908757	96.33	4.11	92.22
Cs_3	44464276	43546860	6.53G	98.38	94.86	47.6	42073274	96.62	4.13	92.49
Zs_1	43729638	42675156	6.4G	98.43	95.02	47.68	41209619	96.57	3.77	92.8
Zs_2	40785120	39488456	5.92G	97.98	94.19	47.53	37903244	95.99	3.94	92.04
Zs_3	40720072	39460758	5.92G	98.35	94.85	47.64	38113051	96.58	3.84	92.74
Notes: Cn, Cm, and Cs stand for the embryo and endosperm samples at 7 DAP and seeds samples at 2 DAP of CIli2719, respectivily. Zn, Zm, and Zs represent the samples of embryo and endosperm at 7 DAP and seeds at 2 DAP of Z11637, respectivily. The _1, _2, and _3 represent the three biological replicates for each sample. GC Content (%) represents the percentage of Guanine and Cytosine in clean reads…

## Sheet: Table S3
Table S3. Pearson’s rank correlation of 18 libraries.
Sample	Cm_1	Cm_2	Cm_3	Zm_1	Zm_2	Zm_3	Cn_1	Cn_2	Cn_3	Zn_1	Zn_2	Zn_3	Cs_1	Cs_2	Cs_3	Zs_1	Zs_2	Zs_3
Cm_1	1	0.983073	0.986611	0.974571	0.975388	0.984908	0.925109	0.907176	0.895539	0.920283	0.948162	0.893958	0.807135	0.819713	0.812687	0.797407	0.796319	0.795626
Cm_2	0.983073	1	0.986143	0.963671	0.979986	0.974471	0.91785	0.911835	0.892403	0.920924	0.946648	0.888892	0.808394	0.819785	0.814104	0.798753	0.797553	0.797457
Cm_3	0.986611	0.986143	1	0.955699	0.974984	0.976855	0.920705	0.906723	0.893823	0.920005	0.939696	0.889523	0.799116	0.811157	0.805755	0.789019	0.785552	0.78533
Zm_1	0.974571	0.963671	0.955699	1	0.966043	0.971608	0.893755	0.877853	0.868155	0.900294	0.934892	0.869214	0.784625	0.795226	0.788621	0.780562	0.780802	0.780644
Zm_2	0.975388	0.979986	0.974984	0.966043	1	0.979099	0.912204	0.897366	0.883612	0.919584	0.95964	0.890242	0.803517	0.813846	0.809229	0.798426	0.79748	0.796906
Zm_3	0.984908	0.974471	0.976855	0.971608	0.979099	1	0.920181	0.904378	0.893393	0.921768	0.950597	0.903751	0.807181	0.819792	0.813756	0.80279	0.803118	0.802083
Cn_1	0.925109	0.91785	0.920705	0.893755	0.912204	0.920181	1	0.980425	0.981677	0.96455	0.959109	0.967716	0.809486	0.818888	0.816282	0.799799	0.801553	0.802005
Cn_2	0.907176	0.911835	0.906723	0.877853	0.897366	0.904378	0.980425	1	0.979997	0.961627	0.950998	0.964068	0.805609	0.814735	0.812114	0.799903	0.800979	0.801796
Cn_3	0.895539	0.892403	0.893823	0.868155	0.883612	0.893393	0.981677	0.979997	1	0.950924	0.941339	0.964125	0.800487	0.808546	0.80737	0.79348	0.794854	0.795298
Zn_1	0.920283	0.920924	0.920005	0.900294	0.919584	0.921768	0.96455	0.961627	0.950924	1	0.956504	0.961246	0.818416	0.827868	0.824186	0.820017	0.818541	0.819727
Zn_2	0.948162	0.946648	0.939696	0.934892	0.95964	0.950597	0.959109	0.950998	0.941339	0.956504	1	0.94509	0.801789	0.810826	0.806194	0.798155	0.798798	0.798142
Zn_3	0.893958	0.888892	0.889523	0.869214	0.890242	0.903751	0.967716	0.964068	0.964125	0.961246	0.94509	1	0.802872	0.81307	0.811074	0.798705	0.802087	0.802863
Cs_1	0.807135	0.808394	0.799116	0.784625	0.803517	0.807181	0.809486	0.805609	0.800487	0.818416	0.801789	0.802872	1	0.990127	0.993059	0.976721	0.980475	0.981856
Cs_2	0.819713	0.819785	0.811157	0.795226	0.813846	0.819792	0.818888	0.814735	0.808546	0.827868	0.810826	0.81307	0.990127	1	0.993264	0.97517	0.98088	0.981302
Cs_3	0.812687	0.814104	0.805755	0.788621	0.809229	0.813756	0.816282	0.812114	0.80737	0.824186	0.806194	0.811074	0.993059	0.993264	1	0.976524	0.981475	0.982598
Zs_1	0.797407	0.798753	0.789019	0.780562	0.798426	0.80279	0.799799	0.799903	0.79348	0.820017	0.798155	0.798705	0.976721	0.97517	0.976524	1	0.988174	0.988551
Zs_2	0.796319	0.797553	0.785552	0.780802	0.79748	0.803118	0.801553	0.800979	0.794854	0.818541	0.798798	0.802087	0.980475	0.98088	0.981475	0.988174	1	0.994911
Zs_3	0.795626	0.797457	0.78533	0.780644	0.796906	0.802083	0.802005	0.801796	0.795298	0.819727	0.798142	0.802863	0.981856	0.981302	0.982598	0.988551	0.994911	1

## Sheet: Table S4
Table S4. The GO enrichment of identified DEGs in the embryo, endosperm, and seeds of flax.
Category	Ontology	GO ID	Description	GeneRatio	BgRatio	P-value	Padj	gene ID	Count
endosperm
BP	biological process	GO:0044262	cellular carbohydrate metabolic process	13/177	231/14364	5.73152e-06	0.00131252	Lus10001056/Lus10007372/Lus10010938/Lus10010939/Lus10011845/Lus10012454/Lus10017984/Lus10020773/Lus10022782/Lus10023056/Lus10033755/Lus10038921/Lus10041341	13
BP	biological process	GO:0006073	cellular glucan metabolic process	9/177	162/14364	0.000179717	0.0102888	Lus10001056/Lus10010938/Lus10010939/Lus10011845/Lus10020773/Lus10022782/Lus10023056/Lus10033755/Lus10041341	9
BP	biological process	GO:0044042	glucan metabolic process	9/177	162/14364	0.000179717	0.0102888	Lus10001056/Lus10010938/Lus10010939/Lus10011845/Lus10020773/Lus10022782/Lus10023056/Lus10033755/Lus10041341	9
BP	biological process	GO:0044264	cellular polysaccharide metabolic process	9/177	162/14364	0.000179717	0.0102888	Lus10001056/Lus10010938/Lus10010939/Lus10011845/Lus10020773/Lus10022782/Lus10023056/Lus10033755/Lus10041341	9
BP	biological process	GO:0005976	polysaccharide metabolic process	9/177	184/14364	0.000461442	0.0211341	Lus10001056/Lus10010938/Lus10010939/Lus10011845/Lus10020773/Lus10022782/Lus10023056/Lus10033755/Lus10041341	9
CC	cellular component	GO:0005576	extracellular region	8/54	86/5047	2.81124e-06	8.57369e-05	Lus10010938/Lus10010939/Lus10011845/Lus10020773/Lus10020808/Lus10022782/Lus10033755/Lus10041341	8
CC	cellular component	GO:0048046	apoplast	7/54	64/5047	4.18229e-06	8.57369e-05	Lus10010938/Lus10010939/Lus10011845/Lus10020773/Lus10022782/Lus10033755/Lus10041341	7
CC	cellular component	GO:0005618	cell wall	10/54	168/5047	8.61272e-06	8.82804e-05	Lus10008937/Lus10010912/Lus10010938/Lus10010939/Lus10011845/Lus10016678/Lus10020773/Lus10022782/Lus10033755/Lus10041341	10
CC	cellular component	GO:0030312	external encapsulating structure	10/54	168/5047	8.61272e-06	8.82804e-05	Lus10008937/Lus10010912/Lus10010938/Lus10010939/Lus10011845/Lus10016678/Lus10020773/Lus10022782/Lus10033755/Lus10041341	10
CC	cellular component	GO:0071944	cell periphery	11/54	272/5047	0.000109323	0.000896446	Lus10001056/Lus10008937/Lus10010912/Lus10010938/Lus10010939/Lus10011845/Lus10016678/Lus10020773/Lus10022782/Lus10033755/Lus10041341	11
MF	molecular function	GO:0046527	glucosyltransferase activity	12/235	170/21495	3.93468e-07	6.29549e-05	Lus10001056/Lus10007372/Lus10010938/Lus10010939/Lus10011845/Lus10012454/Lus10017984/Lus10020773/Lus10022782/Lus10023056/Lus10033755/Lus10041341	12
MF	molecular function	GO:0016762	xyloglucan:xyloglucosyl transferase activity	7/235	64/21495	6.2436e-06	0.000499488	Lus10010938/Lus10010939/Lus10011845/Lus10020773/Lus10022782/Lus10033755/Lus10041341	7
MF	molecular function	GO:0004611	phosphoenolpyruvate carboxykinase activity	3/235	16/21495	0.000650313	0.0346834	Lus10011582/Lus10017886/Lus10019242	3
MF	molecular function	GO:0016157	sucrose synthase activity	3/235	18/21495	0.000932423	0.0372969	Lus10007372/Lus10012454/Lus10017984	3
seeds
MF	molecular function	GO:0043531	ADP binding	21/634	185/21495	1.41094e-07	3.61201e-05	Lus10001039/Lus10002247/Lus10002249/Lus10002945/Lus10003521/Lus10003571/Lus10007812/Lus10007828/Lus10008026/Lus10008320/Lus10008519/Lus10012311/Lus10014922/Lus10015650/Lus10017418/Lus10018658/Lus10020534/Lus10022351/Lus10023051/Lus10029704/Lus10029860	21
MF	molecular function	GO:0051087	chaperone binding	6/634	28/21495	0.000139152	0.0178115	Lus10010133/Lus10012648/Lus10027420/Lus10029598/Lus10029654/Lus10042696	6
Note: BP:biological process, CC:Cellular component, MF:molecular function

## Sheet: Table S5
Table S5. KEGG enrichment analysis of DEGs.
KEGG ID	Description	GeneRatio	BgRatio	Pvalue	Padj	gene ID	kegg ID	Count
embryo
ath04626	Plant-pathogen interaction	3/22	149/4253	0.0398425	0.271862	Lus10022624/Lus10034890/Lus10041914	ath:AT3G10660/ath:AT1G19230/ath:AT2G17890	3
ath00500	Starch and sucrose metabolism	3/22	154/4253	0.0432922	0.271862	Lus10012454/Lus10017984/Lus10038921	ath:AT3G43190/ath:AT1G73370/ath:AT5G51460	3
ath04070	Phosphatidylinositol signaling system	2/22	68/4253	0.047373	0.271862	Lus10009397/Lus10041968	ath:AT5G07370/ath:AT4G39120	2
ath00562	Inositol phosphate metabolism	2/22	69/4253	0.0486365	0.271862	Lus10009397/Lus10041968	ath:AT5G07370/ath:AT4G39120	2
endosperm
ath04146	Peroxisome	4/34	86/4253	0.00455107	0.152657	Lus10002414/Lus10010174/Lus10013725/Lus10024038	ath:AT2G47240/ath:AT5G23310/ath:AT3G14415/ath:AT5G65110	4
ath00500	Starch and sucrose metabolism	5/34	154/4253	0.00693893	0.152657	Lus10012454/Lus10017984/Lus10037473/Lus10038491/Lus10038921	ath:AT3G43190/ath:AT1G73370/ath:AT2G44480/ath:AT4G18240/ath:AT5G51460	5
ath01200	Carbon metabolism	5/34	253/4253	0.0484113	0.468511	Lus10011582/Lus10013725/Lus10017886/Lus10024038/Lus10039200	ath:AT5G65690/ath:AT3G14415/ath:AT1G68750/ath:AT5G65110/ath:AT1G50480	5
seeds
ath00500	Starch and sucrose metabolism	8/88	154/4253	0.013596	0.47413	Lus10003005/Lus10018077/Lus10021728/Lus10032244/Lus10034848/Lus10036474/Lus10037473/Lus10038921	ath:AT4G17090/ath:AT4G39010/ath:AT4G25000/ath:AT4G22590/ath:AT5G04885/ath:AT4G09020/ath:AT2G44480/ath:AT5G51460	8
ath04141	Protein processing in endoplasmic reticulum	9/88	189/4253	0.0153287	0.47413	Lus10000932/Lus10001403/Lus10007666/Lus10009085/Lus10020691/Lus10020815/Lus10027518/Lus10040723/Lus10040830	ath:AT4G10250/ath:AT5G03340/ath:AT4G21870/ath:AT3G46230/ath:AT2G47470/ath:AT5G37670/ath:AT5G52640/ath:AT2G29500/ath:AT1G53540	9
ath00940	Phenylpropanoid biosynthesis	6/88	108/4253	0.0234762	0.47413	Lus10001442/Lus10020045/Lus10020097/Lus10034848/Lus10037473/Lus10043245	ath:AT4G30170/ath:AT4G21960/ath:AT2G24800/ath:AT5G04885/ath:AT2G44480/ath:AT3G24503	6
ath00340	Histidine metabolism	2/88	16/4253	0.0420896	0.47413	Lus10018153/Lus10041968	ath:AT1G44170/ath:AT4G39120	2
ath04075	Plant hormone signal transduction	8/88	193/4253	0.044848	0.47413	Lus10008129/Lus10014331/Lus10032949/Lus10035873/Lus10039797/Lus10040738/Lus10042005/Lus10042637	ath:AT1G74950/ath:AT5G10120/ath:AT2G46690/ath:AT5G65210/ath:AT4G03400/ath:AT1G07430/ath:AT1G77920/ath:AT4G24210	8

## Sheet: Table S6
Table S6. Summary of reported seed size genes in Arabidopsis, rice, and flax.
Species	Gene name	Encoded protein	Gene ID	Reference
Rice	OsNAC20	NAC transcription factor	LOC_Os01g01470	Wang, J., Chen, Z., Zhang, Q., Meng, S., Wei, C. (2020) The NAC transcription factors OsNAC20 and OsNAC26 regulate starch and storage protein synthesis. Plant Physiology. 184, 1775–1791.
Rice	GW5L	calmodulin binding protein	LOC_Os01g09470	Tian, P., Liu, J., Mou, C., Shi, C., Zhang, H., Zhao, Z., Lin, Q., Wang, J., Wang, J., Zhang, X., Guo, X., Cheng, Z., Zhu, S., Ren, Y., Lei, C., Wang, H., Wan, J. (2019) GW5-Like, a homolog of GW5, negatively regulates grain width, weight and salt resistance in rice. Journal of Integrative Plant Biology 61, 1171-1185.
Rice	D2/SMG11	CYP90D2	LOC_Os01g10040	Fang, N., Xu, R., Huang, L., Zhang, B., Duan, P., Li, N., Luo, Y., Li, Y. (2016) SMALL GRAIN 11 controls grain size, grain number and grain yield in rice. Rice 9, 64.
Rice	OFP1	Ovate Family Protein	LOC_Os01g12690	Xiao, Y., Liu, D., Zhang, G., Tong, H., Chu, C. (2017) Brassinosteroids regulate OFP1, a DLT interacting protein, to modulate plant architecture and grain morphology in rice. Frontiers in Plant Science 8, 1698.
Rice	OsRac1	Rho-family GTPase	LOC_Os01g12900	Zhang, Y., Xiong, Y., Liu, R., Xue, H., Yang, Z. (2019) The Rho-family GTPase OsRac1 controls rice grain size and yield by regulating cell division. Proceedings of the National Academy of Sciences of the United States of America 116, 16121-16126.
Rice	OsYUC9	YUCCA (YUC) flavin-containing monooxygenase	LOC_Os01g16714	Xu, X., E, Z., Zhang, D., Yun, Q., Zhou, Y., Niu, B., Chen, C. (2021) OsYUC11-mediated auxin biosynthesis is essential for endosperm development of rice. Plant Physiology 185, 934–950.
Rice	OsPIL15	basic helix‐loop‐helix transcription factor	LOC_Os01g18290	Ji, X., Du, Y., Li, F., Sun, H., Zhang, J., Li, J., Peng, T., Xin, Z., Zhao, Q. (2019) The basic helix-loop-helix transcription factor, OsPIL15, regulates grain size via directly targeting a purine permease gene OsPUP7 in rice. Plant Biotechnology Journal 17, 1527-1537. Sun, W., Xu, X. H., Li, Y., Xie, L., He, Y., Li, W., Lu, X., Sun, H., Xie, X. (2020) OsmiR530 acts downstream of OsPIL15 to regu…
Rice	YF-YC10/OsHAP5I	nuclear transcription factor Y subunit C	LOC_Os01g24460	Jia, S., Xiong, Y., Xiao, P., Wang, X., Yao, J. (2019) OsNF-YC10, a seed preferentially expressed gene regulates grain width by affecting cell proliferation in rice. Plant Science 280, 219-227.
Rice	OsNAC26	NAC transcription factor	LOC_Os01g29840	Wang, J., Chen, Z., Zhang, Q., Meng, S., Wei, C. (2020) The NAC transcription factors OsNAC20 and OsNAC26 regulate starch and storage protein synthesis. Plant Physiology 184, 1775–1791.
Rice	OsEF3	early flowering gene	LOC_Os01g38530	Fu, C., Yang, X. O., Chen, X., Chen, W., Ma, Y., Hu, J., Li, S. (2009) OsEF3, a homologous gene of Arabidopsis ELF3, has pleiotropic effects in rice. Plant Biology 11, 751-757.
Rice	OsAGPL2/OsAPL2	glucose-1-phosphate adenylyltransferase large subunit	LOC_Os01g44220	Lee, S. K., Hwang, S. K., Han, M., Eom, J. S., Kang, H. G., Han, Y., Choi, S. B., Cho, M. H., Bhoo, S. H., An, G., Hahn, T. R., Okita, T. W., Jeon, J. S. (2007) Identification of the ADP-glucose pyrophosphorylase isoforms essential for starch synthesis in the leaf and seed endosperm of rice (Oryza sativa L.). Plant Molecular Biology 65, 531-546.
Rice	SGD2	HD-Zip II family transcription factor	LOC_Os01g45570	Chen, W., Cheng, Z., Liu, L., Wang, M., You, X., Wang, J., Zhang, F., Zhou, C., Zhang, Z., Zhang, H., You, S., Wang, Y., Luo, S., Zhang, J., Wang, J., Wang, J., Zhao, Z., Guo, X., Wan, J. (2019) Small Grain and Dwarf 2, encoding an HD-Zip II family transcription factor, regulates plant development by modulating gibberellin biosynthesis in rice. Plant Science 288, 110208.
Rice	OsBG3/OsPUP4	purine permease	LOC_Os01g48800	Yin, W., Xiao, Y., Niu, M., Meng, W., Li, L., Zhang, X., Liu, D., Zhang, G., Qian, Y., Sun, Z., Huang, R., Wang, S., Liu, C.-M., Chu, C., Tong, H. (2020) ARGONAUTE2 enhances grain length and salt tolerance by activating BIG GRAIN3 to modulate cytokinin distribution in rice. The Plant Cell 32, 2292-2306.
Rice	OsMKKK55	Mitogen Activated Protein Kinase Kinase Kinase	LOC_Os01g50400	Liu, Z., Mei, E., Tian, X., He, M., Tang, J., Xu, M., Liu, J., Song, L., Li, X., Wang, Z., Guan, Q., Xu, Q., Bu, Q. (2021) OsMKKK70 regulates grain size and leaf angle in rice through the OsMKK4-OsMAPK6-OsWRKY53 signaling pathway. Journal of Integrative Plant Biology 63, 2043-2057.
Rice	OsMKKK70	Mitogen Activated Protein Kinase Kinase Kinase	LOC_Os01g50410	Liu, Z., Mei, E., Tian, X., He, M., Tang, J., Xu, M., Liu, J., Song, L., Li, X., Wang, Z., Guan, Q., Xu, Q., Bu, Q. (2021) OsMKKK70 regulates grain size and leaf angle in rice through the OsMKK4-OsMAPK6-OsWRKY53 signaling pathway. Journal of Integrative Plant Biology 63, 2043-2057.
Rice	OsMKKK62	Mitogen Activated Protein Kinase Kinase Kinase	LOC_Os01g50420	Liu, Z., Mei, E., Tian, X., He, M., Tang, J., Xu, M., Liu, J., Song, L., Li, X., Wang, Z., Guan, Q., Xu, Q., Bu, Q. (2021) OsMKKK70 regulates grain size and leaf angle in rice through the OsMKK4-OsMAPK6-OsWRKY53 signaling pathway. Journal of Integrative Plant Biology 63, 2043-2057.
Rice	OsBRI1/D61	BR receptor kinase	LOC_Os01g52050	Morinaka, Y., Sakamoto, T., Inukai, Y., Agetsuma, M., Kitano, H., Ashikari, M., Matsuoka, M. (2006) Morphological alteration caused by brassinosteroid insensitivity increases the biomass and grain production of rice. Plant Physiology 141, 924-931.
Rice	OFP3/OsOFP04	Ovate family protein	LOC_Os01g53160	Xiao, Y., Zhang, G., Liu, D., Niu, M., Tong, H., Chu, C. (2020) GSK2 stabilizes OFP3 to suppress brassinosteroid responses in rice. The Plant Journal 102, 1187-1201.
Rice	OsPL3	PLUS3 domain containing protein	LOC_Os01g56780	Sun, W., Xu, X. H., Li, Y., Xie, L., He, Y., Li, W., Lu, X., Sun, H., Xie, X. (2020) OsmiR530 acts downstream of OsPIL15 to regulate grain yield in rice. New Phytologist 226, 823-837.
Rice	OsVQ4	VQ-motif protein	LOC_Os01g59410	Chan, A. N., Wang, L., Zhu, Y., Fan, Y., Zhuang, J., Zhang, Z. (2021) Identification through fine mapping and verification using CRISPR/Cas9-targeted mutagenesis for a minor QTL controlling grain weight in rice. Theoretical and Applied Genetics 134, 327-337.
Rice	OsARF4/OsARF2	auxin response factor	LOC_Os01g70270	Hu, Z., Lu, S., Wang, M., He, H., Sun, L., Wang, H., Liu, X., Jiang, L., Sun, J., Xin, X., Kong, W., Chu, C., Xue, H., Yang, J., Luo, X., Liu, J. (2018) A Novel QTL qTGW3 Encodes the GSK3/SHAGGY-Like Kinase OsGSK5/OsSK41 that Interacts with OsARF4 to Negatively Regulate Grain Size and Weight in Rice. Molecular Plant 11, 736-749.
Rice	OsCCS52B	rice cell cycle switch 52 B	LOC_Os01g74146	Su’udi, M., Cha, J. Y., Ahn, I. P., Kwak, Y. S., Woo, Y. M., Son, D. (2012) Functional characterization of a B-type cell cycle switch 52 in rice (OsCCS52B). Plant Cell, Tissue and Organ Culture 111, 101-111.
Rice	RGG2	heterotrimeric G protein γ subunit	LOC_Os02g04520	Miao, J., Yang, Z., Zhang, D., Wang, Y., Xu, M., Zhou, L., Wang, J., Wu, S., Yao, Y., Du, X., Gu, F., Gong, Z., Gu, M., Liang, G., Zhou, Y. (2019) Mutation of RGG2, which encodes a type B heterotrimeric G protein γ subunit, increases grain size and yield production in rice. Plant Biotechnology Journal 17, 650-664.
Rice	OsARF6	auxin response factor	LOC_Os02g06910	Qiao, J., Jiang, H., Lin, Y., Shang, L., Wang, M., Li, D., Fu, X., Geisler, M., Qi, Y., Gao, Z., Qian, Q. (2021) A Novel miR167a-OsARF6-OsAUX3 Module Regulates Grain Length and Weight in Rice. Molecular Plant 14, 1683–1698.
Rice	OsAGO17	Argonaute (AGO) proteins	LOC_Os02g07310	Zhong, J., He, W., Peng, Z., Zhang, H., Li, F., Yao, J. (2020) A putative AGO protein, OsAGO17, positively regulates grain size and grain weight through OsmiR397b in rice. Plant Biotechnology Journal 18, 916-928.
Rice	OsMADS29	MADS-box transcription factor	LOC_Os02g07430	Yang, X., Wu, F., Lin, X., Du, X., Chong, K., Gramzow, L., Schilling, S., Becker, A., Theißen, G., Meng, Z. (2012) Live and let die - the Bsister MADS-box gene OsMADS29 controls the degeneration of cells in maternal tissues during seed development of rice (Oryza sativa). PLoS ONE 7, e51435.
Rice	OsBT1	ADP-glucose transporter	LOC_Os02g10800	Li, S., Wei, X., Ren, Y., Qiu, J., Jiao, G., Guo, X., Tang, S., Wan, J., Hu, P. (2017) OsBT1 encodes an ADP-glucose transporter involved in starch synthesis and compound granule formation in rice endosperm. Scientific Reports 7, 40124.
Rice	OsNAC23	NAC transcription factor	LOC_Os02g12310	Li, Z., Wei, X., Tong, X., Zhao, J., Liu, X., Wang, H., Tang, L., Shu, Y., Li, G., Wang, Y., Ying, J., Jiao, G., Hu, H., Hu, P., Zhang, J. (2022) The OsNAC23-Tre6P-SnRK1a feed-forward loop regulates sugar homeostasis and grain yield in rice - ScienceDirect. Molecular Plant 15, 706-722.
Rice	FUWA	NHL domain-containing protein	LOC_Os02g13950	Jun Chen, He Gao, Xiaoming Zheng, Mingna Jin, Jianfeng Weng, Jin Ma, Yulong Ren, Kunneng Zhou, Qi Wang, Jie Wang, Jiulin Wang, Xin Zhang, Zhijun Cheng, Chuanyin Wu, Haiyang Wang, Wan, J. (2015) An evolutionarily conserved gene, FUWA, plays a role in determining panicle architecture, grain shape and grain weight in rice. The Plant Journal 83, 427-438.
Rice	OsGSK3	GSK3/SHAGGY-Like Kinase	LOC_Os02g14130	Gao, X., Zhang, J., Zhang, X., Zhou, J., Jiang, Z., Huang, P., Tang, Z., Bao, Y., Cheng, J., Tang, H., Zhang, W., Zhang, H., Huang, J. (2019) Rice qGL3/OsPPKL1 functions with the GSK3/SHAGGY-like kinase OsGSK3 to modulate brassinosteroid signaling. The Plant Cell 31, 1077-1093.
Rice	GW2	RING-type E3 ubiquitin ligase	LOC_Os02g14720	Song, X., Huang, W., Shi, M., Zhu, M., Lin, H. (2007) A QTL for rice grain width and weight encodes a previously unknown RING-type E3 ubiquitin ligase. Nature Genetics 39, 623-630.
Rice	LG1/OsUBP15	ubiquitin protease	LOC_Os02g14730	Shi, C., Ren, Y., Liu, L., Wang, F., Zhang, H., Tian, P., Pan, T., Wang, Y., Jing, R., Liu, T., Wu, F., Lin, Q., Lei, C., Xin Zhang, Zhu, S., Guo, X., Wang, J., Zhao, Z., Wang, J., Zhai, H., Cheng, Z., Wan, J. (2019) Ubiquitin specific protease 15 has an important role in regulating grain width and size in rice. Plant Physiology 180, 381-391.
Rice	OsGRX8/OsWG1	CC-type glutaredoxin	LOC_Os02g30850	Hao, J., Wang, D., Wu, Y., Huang, K., Duan, P., Li, N., Xu, R., Zeng, D., Dong, G., Zhang, B., Zhang, L., Inzé, D., Qian, Q., Li, Y. (2021) The GW2-WG1-OsbZIP47 pathway controls grain size and weight in rice. Molecular Plant 14, 1266-1280.
Rice	LARGE1/OML4	MEI2-LIKE PROTEIN 4	LOC_Os02g31290	Lyu, J., Wang, D., Duan, P., Liu, Y., Huang, K., Zeng, D., Zhang, L., Dong, G., Li, Y., Xu, R., Zhang, B., Huang, X., Li, N., Wang, Y., Qian, Q., Li, Y. (2020) Control of grain size and weight by the GSK2-LARGE1/OML4 pathway in rice. The Plant Cell 32, 1905-1918.
Rice	SDG725	H3K36 methyltransferase	LOC_Os02g34850	Sui, P., Jin, J., Ye, S., Mu, C., Gao, J., Feng, H., Shen, W.-H., Yu, Y., Dong, A. (2012) H3K36 methylation is critical for brassinosteroid-regulated plant growth and development in rice. The Plant Journal 70, 340-347.
Rice	OsNST1/BC14	nucleotide sugar transport	LOC_Os02g40030	Zhang, B., Liu, X., Qian, Q., Liu, L., Dong, G., Xiong, G., Zeng, D., Zhou, Y. (2011) Golgi nucleotide sugar transporter modulates cell wall biosynthesis and plant growth in rice. Proceedings of the National Academy of Sciences of the United States of America 108, 5110-5115.
Rice	OsPLIM2a	LIM-domain protein	LOC_Os02g42820	Na, J. K., Huh, S. M., Yoon, I. S., Byun, M. O., Lee, Y. H., Lee, K. O., Kim, D. Y. (2014) Rice LIM protein OsPLIM2a is involved in rice seed and tiller development. Molecular Breeding 34, 569-581.
Rice	OsTPP1	trehalose-6-phosphate phosphatase	LOC_Os02g44230	Li, Z., Wei, X., Tong, X., Zhao, J., Liu, X., Wang, H., Tang, L., Shu, Y., Li, G., Wang, Y., Ying, J., Jiao, G., Hu, H., Hu, P., Zhang, J. (2022) The OsNAC23-Tre6P-SnRK1a feed-forward loop regulates sugar homeostasis and grain yield in rice. Molecular Plant 15, 706-722.
Rice	MADS6	MADS-box family protein	LOC_Os02g45770	Yu, X., Xia, S., Xu, Q., Cui, Y., Gong, M., Zeng, D., Zhang, Q., Shen, L., Jiao, G., Gao, Z., Hu, J., Zhang, G., Zhu, L., Guo, L., Ren, D., Qian, Q. (2020) ABNORMAL FLOWER AND GRAIN 1 encodes OsMADS6 and determines palea identity and affects rice grain yield and quality. Science China Life Sciences 63, 228-238.
Rice	OsRAV6	B3 DNA-binding domain-containing protein	LOC_Os02g45850	Zhang, X., Sun, J., Cao, X., Song, X. (2015) Epigenetic mutation of RAV6 affects leaf angle and seed size in rice. Plant Physiology 169, 2118-2128.
Rice	GS2/GL2/OsGRF4/PT2/LGS1/GLW2	Growth regulating factor 4	LOC_Os02g47280	Hu, J., Wang, Y., Fang, Y., Zeng, L., Xu, J., Yu, H., Shi, Z., Pan, J., Zhang, D., Kang, S., Zhu, L., Dong, G., Guo, L., Zeng, D., Zhang, G., Xie, L., Xiong, G., Li, J., Qian, Q. (2015) A rare allele of GS2 enhances grain size and grain yield in rice. Molecular Plant 8, 1455-1465.
Rice	OsDOF11	Dof Transcription Factor	LOC_Os02g47810	Kim, P., Xue, C. Y., Song, H. D., Gao, Y., Feng, L., Li, Y., Xuan, Y. H. (2020) Tissue-specific activation of DOF11 promotes rice resistance to sheath blight disease and increases grain weight via activation of SWEET14. Plant Biotechnology Journal 19, 409-411.
Rice	OsNF-YB7/OsHAP3E/OsLEC1	Nuclear factor Y (NF-Y) transcription factors subunit B	LOC_Os02g49370	Niu, B., Zhang, Z., Zhang, J., Zhou, Y., Chen, C. (2021) The rice LEC1-like transcription factor OsNF-YB9 interacts with SPK, an endosperm-specific sucrose synthase protein kinase, and functions in seed development. The Plant Journal 106, 1233-1246.
Rice	NF-YB1	Nuclear factor Y (NF-Y) transcription factors subunit B	LOC_Os02g49410	Bello, B. K., Hou, Y., Zhao, J., Jiao, G., Wu, Y., Li, Z., Wang, Y., Tong, X., Wang, W., Yuan, W., Wei, X., Zhang, J. (2019) NF-YB1-YC12-bHLH144 complex directly activates Wx to regulate grain quality in rice (Oryza sativa L.). Plant Biotechnology Journal 17, 1222-1235.
Rice	OsBUL1/PGL2/OsbHLH170	Atypical bHLH protein	LOC_Os02g51320	Jang, S., An, G., Li, H. Y. (2017) Rice leaf angle and grain size are affected by the OsBUL1 transcriptional activator complex. Plant Physiology 173, 688-702.
Rice	OsKRP1	Cyclin-Dependent Kinase Inhibitor	LOC_Os02g52480	Ruan, B., Shang, L., Zhang, B., Hu, J., Wang, Y., Lin, H., Zhang, A., Liu, C., Peng, Y., Zhu, L., Ren, D., Shen, L., Dong, G., Zhang, G., Zeng, D., Guo, L., Qian, Q., Gao, Z. (2020) Natural variation in the promoter of TGW2 determines grain width and weight in rice. New Phytologist 227, 629–640.
Rice	qTGW2/OsCNR1	Cell number regulator	LOC_Os02g52550	Ruan, B., Shang, L., Zhang, B., Hu, J., Wang, Y., Lin, H., Zhang, A., Liu, C., Peng, Y., Zhu, L., Ren, D., Shen, L., Dong, G., Zhang, G., Zeng, D., Guo, L., Qian, Q., Gao, Z. (2020) Natural variation in the promoter of TGW2 determines grain width and weight in rice. New Phytologist 227, 629–640.
Rice	OsGRF1	Growth Regulating Factor	LOC_Os02g53690	Yang, X., Zhao, X., Dai, Z., Ma, F., Miao, X., Shi, Z. (2021) OsmiR396/Growth Regulating Factor modulate rice grain size through direct regulation of embryo-specific miR408. Plant Physiology 186, 519-533.
Rice	SMG1/OsMKK4	mitogen-activated protein kinase kinase 4	LOC_Os02g54600	Duan, P., Rao, Y., Zeng, D., Yang, Y., Xu, R., Zhang, B., Dong, G., Qian, Q., Li, Y. (2014) SMALL GRAIN 1, which encodes a mitogen-activated protein kinase kinase 4, influences grain size in rice. The Plant Journal 77, 547-557.
Rice	TH1/BSG1/BLS1/AFD1/BH1	DUF640 domain-like gene	LOC_Os02g56610	Yan, D., Zhou, Y., Ye, S., Zeng, L., Zhang, X., He, Z. (2013) BEAK-SHAPED GRAIN 1/TRIANGULAR HULL 1, a DUF640 gene, is associated with grain shape, size and weight in rice. Science China Life Sciences 56, 275-283.
Rice	NDUFA9/FLO13	mitochondrial complex I subunit	LOC_Os02g57180	Hu, T., Tian, Y., Zhu, J., Wang, Y., Jing, R., Lei, J., Sun, Y., Yu, Y., Li, J., Chen, X. (2018) OsNDUFA9 encoding a mitochondrial complex I subunit is essential for embryo development and starch synthesis in rice. Plant Cell Reports 37, 1667-1679.
Rice	TAD1/TE/OsCCS52A	activator of the anaphase promoting complex/cyclosome (APC/C)	LOC_Os03g03150	Su’udi, M., Cha, J. Y., Jung, M. H., Ermawati, N., Han, C.-d., Kim, M. G., Woo, Y. M., Son, D. (2012) Potential role of the rice OsCCS52A gene in endoreduplication. Planta 235, 387-397.
Rice	CDPK1	Calcium-dependent protein kinase	LOC_Os03g03660	Ho, S. L., Huang, L., Lu, C. A., He, S. L., Wang, C. C., Yu, S. P., Chen, J., Yu, S. M. (2013) Sugar starvation- and GA-inducible calcium-dependent protein kinase 1 feedback regulates GA biosynthesis and activates a 14-3-3 protein to confer drought tolerance in rice seedlings. Plant Molecular Biology 81, 347-361.
Rice	ONAC022	stress-Responsive NAC transcription factor	LOC_Os03g04070	Hong, Y., Zhang, H., Huang, L., Li, D., Song, F. (2016) Overexpression of a stress-responsive nac transcription factor gene ONAC022 improves drought and salt tolerance in rice. Frontiers in Plant Science 7, 4.
Rice	OsCYP96B4/OsDSS1	CYP94B4	LOC_Os03g04680	Tamiru, M., Undan, J. R., Takagi, H., Abe, A., Yoshida, K., Undan, J. Q., Natsume, S., Uemura, A., Saitoh, H., Matsumura, H., Urasaki, N., Yokota, T., Terauchi, R. (2015) A cytochrome P450, OsDSS1, is involved in growth and drought stress responses in rice (Oryza sativa L.). Plant Molecular Biology 88, 85-99.
Rice	FLO10	P-type PPR protein	LOC_Os03g07220	Wu, M., Yulong Ren, Cai, M., Wang, Y., Zhu, S., Zhu, J., Hao, Y., Teng, X., Zhu, X., Jing, R., Zhang, H., Zhong, M., Wang, Y., Lei, C., Zhang, X., Guo, X., Cheng, Z., Lin, Q., Wang, J., Jiang, L., Bao, Y., Wang, Y., Wan, J. (2019) Rice FLOURY ENDOSPERM10 encodes a pentatricopeptide repeat protein that is essential for the trans‐splicing of mitochondrial nad1 intron 1 and endosperm development. Ne…
Rice	OsSUT1	sucrose transporter protein	LOC_Os03g07480	Scofield, G. N., Hirose, T., Gaudron, J. A., Furbank, R. T., Upadhyaya, N. M., Ohsugi, R. (2002) Antisense suppression of the rice transporter gene, OsSUT1, leads to impaired grain filling and germination but does not affect photosynthesis. Functional Plant Biology 29, 815-826.
Rice	PGL1	Atypical bHLH protein	LOC_Os03g07510	Heang, D., Sassa, H. (2012) Antagonistic actions of HLH/bHLH proteins are involved in grain length and weight in rice. PLoS ONE 7, e31325.
Rice	OsFBK12	F-box protein containing a Kelch repeat motif	LOC_Os03g07530	Chen, Y., Xu, Y., Luo, W., Li, W., Chen, N., Zhang, D., Chong, K. (2013) The F-box protein OsFBK12 targets OsSAMS1 for degradation and affects pleiotropic phenotypes, including leaf senescence, in rice. Plant Physiology 163, 1673-1685.
Rice	BG1	Primary auxin response gene	LOC_Os03g07920	Liu, L., Tong, H., Xiao, Y., Che, R., Xu, F., Hu, B., Liang, C., Chu, J., Li, J., Chu, C. (2015) Activation of Big Grain1 significantly improves grain size by regulating auxin transport in rice. Proceedings of the National Academy of Sciences of the United States of America 112, 11102-11107.
Rice	TIFY11b	TIFY gene	LOC_Os03g08330	Hakata, M., Kuroda, M., Ohsumi, A., Hirose, T., Nakamura, H., Muramatsu, M., Yamakawa, H. (2012) Overexpression of a rice TIFY gene increases grain size through enhanced accumulation of carbohydrates in the stem. Journal of the Agricultural Chemical Society of Japan 76, 2129-2134.
Rice	LG3	AP2 family transcription factor	LOC_Os03g08470	Yu, J., Xiong, H., Zhu, X., Zhang, H., Li, H., Miao, J., Wang, W., Tang, Z., Zhang, Z., Yao, G., Zhang, Q., Pan, Y., Wang, X., Rashid, M. A. R., Li, J., Gao, Y., Li, Z., Yang, W., Fu, X., Li, Z. (2017) OsLG3 contributing to rice grain length and yield was mined by Ho-LAMap. BMC Biology 15, 28.
Rice	LGY3/MADS1	MADS-domain transcription factor	LOC_Os03g11614	Liu, Q., Han, R., Wu, K., Zhang, J., Ye, Y., Wang, S., Chen, J., Pan, Y., Li, Q., Xu, X., Zhou, J., Tao, D., Wu, Y., Fu, X. (2018) G-protein βγ subunits determine grain size through interaction with MADS-domain transcription factors in rice. Nature Communications 9, 852.
Rice	CYP90B2/OsDWARF4	CYP90B2/OsDWARF4	LOC_Os03g12660	Wu, C., Trieu, A., Radhakrishnan, P., Kwok, S. F., Harris, S., Zhang, K., Wang, J., Wan, J., Zhai, H., Takatsuto, S., Matsumoto, S., Fujioka, S., Feldmann, K. A., Pennell, R. I. (2008) Brassinosteroids regulate grain filling in rice. The Plant Cell 20, 2130-2145.
Rice	TUD1	U-box E3 ubiquitin ligase	LOC_Os03g13010	Hu, X., Qian, Q., Xu, T., Yu', e. Z., Dong, G., Gao, T., Xie, Q., Xue, Y. (2013) The U-box E3 ubiquitin ligase TUD1 functions with a heterotrimeric G α subunit to regulate brassinosteroid-mediated growth in rice. PLoS Genetics 9, e1003391.
Rice	OsAPC6	cell cycle-related ubiquitin ligase	LOC_Os03g13370	Kumar, M., Basha, P. O., Puri, A., Rajpurohit, D., Randhawa, G. S., Sharma, T. R., Dhaliwal, H. S. (2010) A candidate gene OsAPC6 of anaphase-promoting complex of rice identified through T-DNA insertion. Functional & Integrative Genomics 10, 349-358.
Rice	SRL2/AVB/NRL2	unknown	LOC_Os03g19520	Zhao, S., Zhao, L., Liu, F., Wu, Y., Zhu, Z., Sun, C., Tan, L. (2016) NARROW AND ROLLED LEAF 2 regulates leaf shape,male fertility, and seed size in rice. Journal of Integrative Plant Biology 58, 983-996.
Rice	EIL1/MHZ6	ethylene-insensitive 3	LOC_Os03g20790	Yang, C., Ma, B., He, S., Xiong, Q., Duan, K., Yin, C., Chen, H., Lu, X., Chen, S., Zhang, J. (2015) MAOHUZI6/ETHYLENE INSENSITIVE3-LIKE1 and ETHYLENE INSENSITIVE3-LIKE2 regulate ethylene response of roots and coleoptiles and negatively affect salt tolerance in rice. Plant Physiology 169, 148-165.
Rice	OsNAP/PS1/OsNAC58	NAC transcriptional activator	LOC_Os03g21060	Liang, C., Wang, Y., Zhu, Y., Tang, J., Hu, B., Liu, L., Ou, S., Wu, H., Sun, X., Chu, J., Chu, C. (2014) OsNAP connects abscisic acid and leaf senescence by fine-tuning abscisic acid biosynthesis and directly targeting senescence-associated genes in rice. Proceedings of the National Academy of Sciences of the United States of America 111, 10013-10018.
Rice	VLN2	villin protein	LOC_Os03g24220	Wu, S., Xie, Y., Zhang, J., Ren, Y., Zhang, X., Wang, J., Guo, X., Wu, F., Sheng, P., Wang, J., Wu, C., Wang, H., Huang, S., Wan, J. (2015) VLN2 regulates plant architecture by affecting microfilament dynamics and polar auxin transport in rice. The Plant Cell 27, 2829-2845.
Rice	GL3.2	Cytochrome P450	LOC_Os03g30420	Xu, F., Fang, J., Ou, S., Gao, S., Zhang, F., Du, L., Xiao, Y., Wang, H., Sun, X., Chu, J., Wang, G., Chu, C. (2015) Variations in CYP78A13 coding region influence grain size and yield in rice. Plant, Cell & Environment 38, 800-811.
Rice	OsMADS87	MADS-box transcription factor	LOC_Os03g38610	Chen, C., Begcy, K., Liu, K., Folsom, J. J., Wang, Z., Zhang, C., Walia, H. (2016) Heat stress yields a unique MADS box transcription factor in determining seed size and thermal sensitivity. Plant Physiology 171, 606-622.
Rice	BRD1	Brassinosteroid-6-oxidase	LOC_Os03g40540	Mori, M., Nomura, T., Ooka, H., Ishizaka, M., Yokota, T., Sugimoto, K., Okabe, K., Kajiwara, H., Satoh, K., Yamamoto, K., Hirochika, H., Kikuchi, S. (2002) Isolation and characterization of a rice dwarf mutant with a defect in brassinosteroid biosynthesis. Plant Physiology 130, 1152-1161.
Rice	RGG1	heterotrimeric G-protein γ subunit	LOC_Os03g43480	Tao, Y., Miao, J., Wang, J., Li, W., Xu, Y., Wang, F., Jiang, Y., Chen, Z., Fan, F., Xu, M., Zhou, Y., Liang, G., Yang, J. (2020) RGG1, involved in the cytokinin regulatory pathway, controls grain size in rice. Rice 13, 76.
Rice	GL3.1/qGL3/OsPPKL1	Phosphatase with Kelch-like repeat domain	LOC_Os03g44500	Qi, P., Lin, Y., Song, X., Shen, J., Huang, W., Shan, J., Zhu, M., Jiang, L., Gao, J., Lin, H. (2012) The novel quantitative trait locus GL3.1 controls rice grain size and yield by regulating Cyclin-T1;3. Cell Research 22, 1666-1680.
Rice	RGB1	Heterotrimeric G protein	LOC_Os03g46650	Zhang, D., Zhang, M., Liang, J. (2021) RGB1 regulates grain development and starch accumulation through its effect on OsYUC11-mediated auxin biosynthesis in rice endosperm cells. Frontiers in Plant Science 12, 585174.
Rice	FLO6	CBM48 domain-containing protein	LOC_Os03g48170	Peng, C., Wang, Y., Liu, F., Ren, Y., Zhou, K., Lv, J., Zheng, M., Zhao, S., Zhang, L., Wang, C., Jiang, L., Zhang, X., Guo, X., Bao, Y., Wan, J. (2014) FLOURY ENDOSPERM6 encodes a CBM48 domain-containing protein involved in compound granule formation and starch synthesis in rice endosperm. The Plant Journal 77, 917-930.
Rice	OsWRKY36	WRKY transcription factor	LOC_Os04g46060	Lan, J., Lin, Q., Zhou, C., Ren, Y., Liu, X., Miao, R., Jing, R., Mou, C., Nguyen, T., Zhu, X., Wang, Q., Zhang, X., Guo, X., Liu, S., Jiang, L., Wan, J. (2020) Small grain and semi-dwarf 3, a WRKY transcription factor, negatively regulates plant height and grain size by stabilizing SLR1 expression in rice. Plant Molecular Biology 104, 429-450.
Rice	OsGS1;1	glutamine synthetase	LOC_Os02g50240	Tabuchi, M., Sugiyama, K., Ishiyama, K., Inoue, E., Sato, T., Takahashi, H., Yamaya, T. (2005) Severe reduction in growth rate and grain filling of rice mutants lacking OsGS1;1, a cytosolic glutamine synthetase1;1. The Plant Journal 42, 641-651.
Rice	OsSIZ2	SUMO E3 ligase	LOC_Os03g50980	Pei, W., Jain, A., Ai, H., Liu, X., Feng, B., Wang, X., Sun, Y., Xu, G., Sun, S. (2018) OsSIZ2 regulates nitrogen homeostasis and some of the reproductive traits in rice. Journal of Plant Physiology 232, 51-60.
Rice	OsGRAS19/OsNSP2	GRAS protein	LOC_Os03g51330	Lin, Z., Yan, J., Su, J., Liu, H., Hu, C., Li, G., Wang, F., Lin, Y. (2019) Novel OsGRAS19 mutant, D26, positively regulates grain shape in rice (Oryza sativa). Functional Plant Biology 46, 857-868.
Rice	OsGIF1/OsMKB3	Rice GRF-interacting protein 1	LOC_Os03g52320	Duan, P., Ni, S., Wang, J., Zhang, B., Xu, R., Wang, Y., Chen, H., Zhu, X., Li, Y. (2015) Regulation of OsGRF4 by OsmiR396 controls grain size and yield in rice. Nature Plants 2, 15203.
Rice	GSA1	UDP-glucosyltransferase	LOC_Os03g55040	Dong, N., Sun, Y., Guo, T., Shi, C., Zhang, Y., Kan, Y., Xiang, Y., Zhang, H., Yang, Y., Li, Y., Zhao, H., Yu, H., Lu, Z., Wang, Y., Ye, W., Shan, J., Lin, H. (2020) UDP-glucosyltransferase regulates grain size and abiotic stress tolerance associated with metabolic flux redirection in rice. Nature Communications 11, 2629.
Rice	GL3.3/qTGW3/qGL6/OsSK41/OsGSK5	GSK3/SHAGGY-Like Kinase	LOC_Os03g62500	Hu, Z., Lu, S., Wang, M., He, H., Sun, L., Wang, H., Liu, X., Jiang, L., Sun, J., Xin, X., Kong, W., Chu, C., Xue, H., Yang, J., Luo, X., Liu, J. (2018) A novel QTL qTGW3 encodes the GSK3/SHAGGY-like kinase OsGSK5/OsSK41 that interacts with OsARF4 to negatively regulate grain size and weight in rice. Molecular Plant 11, 736-749.
Rice	OsBIRG1	detoxification efflux carrier /Multidrug and Toxic Compound Extrusion (DTX/MATE) family transporter	LOC_Os03g64150	Ren, Z., Bai, F., Xu, J., Wang, L., Wang, X., Zhang, Q., Feng, C., Niu, Q., Zhang, L., Song, J., Bao, F., Liu, L., He, Y., Ma, L., Tian, W., Hou, C., Li, L. (2021) A chloride efflux transporter,BIG RICE GRAIN 1,is involved in mediating grain size and salt tolerance in rice. Journal of Integrative Plant Biology 63, 2150-2163.
Rice	OsFLO19	plastid-localized pyruvate dehydrogenase complex E1 component subunit α1	LOC_Os04g02900	Lei, J., Teng, X., Wang, Y., Jiang, X., Zhao, H., Zheng, X., Ren, Y., Dong, H., Wang, Y., Duan, E., Zhang, Y., Zhang, W., Yang, H., Chen, X., Chen, R., Zhang, Y., Yu, M., Xu, S., Bao, X., Zhang, P., Liu, S., Liu, X., Tian, Y., Jiang, L., Wang, Y., Wan, J. (2022) Plastidic pyruvate dehydrogenase complex E1 component subunit Alpha1 is involved in galactolipid biosynthesis required for amyloplast de…
Rice	OsMED15a	mediator subunit	LOC_Os04g03860	Dwivedi, N., Maji, S., Waseem, M., Thakur, P., Kumar, V., Parida, S. K., Thakur, J. K. (2019) The Mediator subunit OsMED15a is a transcriptional co-regulator of seed size/weight–modulating genes in rice. Biochimica et Biophysica Acta (BBA) - Gene Regulatory Mechanisms 1862, 194432.
Rice	ETR2	Ethylene Receptor	LOC_Os04g08740	Wuriyanghan, H., Zhang, B., Cao, W., Ma, B., Lei, G., Liu, Y., Wei, W., Wu, H., Chen, L., Chen, H., Cao, Y., He, S.-J., Zhang, W., Wang, X., Chen, S., Zhang, J. (2009) The ethylene receptor ETR2 delays floral transition and affects starch accumulation in rice. The Plant Cell 21, 1473-1494.
Rice	An-1	a basic helix-loop-helix protein	LOC_Os04g28280	Luo, J., Liu, H., Zhou, T., Gu, B., Huang, X., Shangguan, Y., Zhu, J., Li, Y., Zhao, Y., Wang, Y., Zhao, Q., Wang, A., Wang, Z., Sang, T., Wang, Z., Han, B. (2013) An-1 encodes a basic Helix-Loop-Helix protein that regulates awn development, grain size, and grain number in rice. The Plant Cell 25, 3360-3376.
Rice	GIF1/OsCIN2	Cell-wall invertase	LOC_Os04g33740	Wang, E., Wang, J., Zhu, X., Hao, W., Wang, L., Li, Q., Zhang, L., He, W., Lu, B., Lin, H., Ma, H., Zhang, G., He, Z. (2008) Control of rice grain-filling and yield by a gene with a potential signature of domestication. Nature Genetics 40, 1370-1374.
Rice	OsACOT	Acyl-CoA thioesterase	LOC_Os04g35590	Zhao, Y., Peng, T., Sun, H., Teotia, S., Wen, H., Du, Y., Zhang, J., Li, J., Tang, G., Xue, H., Zhao, Q. (2019) miR1432-OsACOT (Acyl-CoA thioesterase) module determines grain yield via enhancing grain filling rate in rice. Plant Biotechnology Journal 17, 712-723.
Rice	NSG1/LRG1	ZOS4-06-C2H2 Zinc Finger Protein	LOC_Os04g36650	Xu, Q., Yu, H., Xia, S., Cui, Y., Yu, X., Liu, H., Zeng, D., Hu, J., Zhang, Q., Gao, Z., Zhang, G., Zhu, L., Shen, L., Guo, L., Rao, Y., Qian, Q., Ren, D. (2020) The C2H2 zinc-finger protein LACKING RUDIMENTARY GLUME 1 regulates spikelet development in rice. Science Bulletin 65, 753-764.
Rice	OMTN2/OsNAC2	NAC transcription factor	LOC_Os04g38720	Mao, C., Ding, W., Wu, Y., Yu, J., He, X., Shou, H., Wu, P. (2007) Overexpression of a NAC-domain protein promotes shoot branching in rice. New Phytologist 176, 288-298.
Rice	D11/CYP724B1	CYP724B1	LOC_Os04g39430	Zhu, X., Liang, W., Cui, X., Chen, M., Yin, C., Luo, Z., Zhu, J., Lucas, W. J., Wang, Z., Zhang, D. (2015) Brassinosteroids promote development of rice pollen grains and seeds by triggering expression of Carbon Starved Anther, a MYB domain protein. The Plant Journal 82, 570-581.
Rice	SMG2/OsMKKK10	Mitogen-activated protein kinase kinase kinase	LOC_Os04g47240	Guo, T., Chen, K., Dong, N., Shi, C., Ye, W., Gao, J., Shan, J., Lin, H. (2018) GRAIN SIZE AND NUMBER1 negatively regulates the OsMKKK10-OsMKK4-OsMPK6 cascade to coordinate the trade-off between grain number per panicle and grain size in rice. The Plant Cell 30, 871-888. Xu, R., Duan, P., Yu, H., Zhou, Z., Zhang, B., Wang, R., Li, J., Zhang, G., Zhuang, S., Lyu, J., Li, N., Chai, T., Tian, Z., Ya…
Rice	OsAGO2	ARGONAUTE family protein	LOC_Os04g52540	Yin, W., Xiao, Y., Niu, M., Meng, W., Li, L., Zhang, X., Liu, D., Zhang, G., Qian, Y., Sun, Z., Huang, R., Wang, S., Liu, C.-M., Chu, C., Tong, H. (2020) ARGONAUTE2 enhances grain length and salt tolerance by activating BIG GRAIN3 to modulate cytokinin distribution in rice. The Plant Cell 32, 2292-2306.
Rice	FLO2	Protein with a tetratricopeptide repeat motif	LOC_Os04g55230	She, K. C., Kusano, H., Koizumi, K., Yamakawa, H., Hakata, M., Imamura, T., Fukuda, M., Naito, N., Tsurumaki, Y., Yaeshima, M., Tsuge, T., Ken', i. M., Kudoh, M., Itoh, E., Kikuchi, S., Kishimoto, N., Yazaki, J., Ando, T., Yano, M., Aoyama, T., Sasaki, T., Satoh, H., Shimada, H. (2010) A novel factor FLOURY ENDOSPERM2 is involved in regulation of rice grain size and starch quality. The Plant Cell…
Rice	OsPAO5	polyamine oxidases	LOC_Os04g57560	Lv, Y., Shao, G., Jiao, G., Sheng, Z., Xie, L., Hu, S., Tang, S., Wei, X., Hu, P. (2021) Targeted mutagenesis of POLYAMINE OXIDASE 5 that negatively regulates mesocotyl elongation enables the generation of direct-seeding rice with improved grain yield. Molecular Plant 14, 344-351.
Rice	GSN1/OsMKP1	Mitogen-activated protein kinase phosphatase	LOC_Os05g02500	Guo, T., Chen, K., Dong, N., Shi, C., Ye, W., Gao, J., Shan, J., Lin, H. (2018) GRAIN SIZE AND NUMBER1 negatively regulates the OsMKKK10-OsMKK4-OsMPK6 cascade to coordinate the trade-off between grain number per panicle and grain size in rice. The Plant Cell 30, 871-888.
Rice	RSR1	AP2 domain containing protein	LOC_Os05g03040	Fu, F., Xue, H. (2010) Coexpression analysis identifies Rice Starch Regulator1, a rice AP2/EREBP family transcription factor, as a novel rice starch biosynthesis regulator. Plant Physiology 154, 927-938.
Rice	OsSIZ1	SUMO E3 ligase	LOC_Os05g03430	Wang, H., Makeen, K., Yan, Y., Cao, Y., Sun, S., Xu, G. (2011) OsSIZ1 regulates the vegetative growth and reproductive development in rice. Plant Molecular Biology Reporter 29, 411-417.
Rice	APG/OsPIL16	Typical bHLH protein	LOC_Os05g04740	Heang, D., Sassa, H. (2012) Antagonistic actions of HLH/bHLH proteins are involved in grain length and weight in rice. PLoS ONE 7, e31325.
Rice	OsPPKL2	Phosphatase with Kelch-like repeat domain	LOC_Os05g05240	Zhang, X., Wang, J., Huang, J., Lan, H., Wang, C., Yin, C., Wu, Y., Tang, H., Qian, Q., Li, J., Zhang, H. (2012) Rare allele of OsPPKL1 associated with grain length causes extra-large grain and a significant yield increase in rice. Proceedings of the National Academy of Sciences of the United States of America 109, 21534-21539.
Rice	SRS3	kinesin-like protein	LOC_Os05g06280	Kitagawa, K., Kurinami, S., Oki, K., Abe, Y., Ando, T., Kono, I., Yano, M., Kitano, H., Iwasaki, Y. (2010) A novel Kinesin 13 protein regulating rice seed length. Plant and Cell Physiology 51, 1315-1329. Deng, Z. Y., Liu, L. T., Li, T., Yan, S., Kuang, B. J., Huang, S. J., Yan, C. J., Wang, T. (2015) OsKinesin-13A is an active microtubule depolymerase involved in glume length regulation via affec…
Rice	GS5	Serine carboxypeptidase	LOC_Os05g06660	Xu, C., Liu, Y., Li, Y., Xu, X., Xu, C., Li, X., Xiao, J., Zhang, Q. (2015) Differential expression of GS5 regulates grain size in rice. Journal of Experimental Botany 66, 2611-2623.
Rice	OsTAR1	Tryptophan aminotransferase	LOC_Os05g07720	Xu, X., E, Z., Zhang, D., Yun, Q., Zhou, Y., Niu, B., Chen, C. (2021) OsYUC11-mediated auxin biosynthesis is essential for endosperm development of rice. Plant Physiology 185, 934–950.
Rice	GW5/qSW5	calmodulin binding protein	LOC_Os05g09520	Liu, J., Chen, J., Zheng, X., Wu, F., Lin, Q., Heng, Y., Tian, P., Cheng, Z., Yu, X., Zhou, K., Zhang, X., Guo, X., Wang, J., Wang, H., Wan, J. (2017) GW5 acts in the brassinosteroid signalling pathway to regulate grain width and weight in rice. Nature Plants 3, 17043.
Rice	OsGSK2	GSK3/SHAGGY-like kinase	LOC_Os05g11730	Tong, H., Liu, L., Jin, Y., Du, L., Yin, Y., Qian, Q., Zhu, L., Chu, C. (2012) DWARF and LOW-TILLERING acts as a direct downstream target of a GSK3/SHAGGY-like kinase to mediate brassinosteroid responses in rice. The Plant Cell 24, 2562-2577.
Rice	OsAGSW1	ABC1-like kinase	LOC_Os05g25840	Li, T., Jiang, J., Zhang, S., Shu, H., Wang, Y., Lai, J., Du, J., Yang, C. (2015) OsAGSW1, an ABC1-like kinase gene, is involved in the regulation of grain size and weight in rice. Journal of Experimental Botany 66, 5691-5701.
Rice	RGA1/D1	heterotrimeric G protein α subunit	LOC_Os05g26890	Ashikari, M., Wu, J., Yano, M., Sasaki, T., Yoshimura, A. (1999) Rice gibberellin-insensitive dwarf mutant gene Dwarf 1 encodes the α-subunit of GTP-binding protein. Proceedings of the National Academy of Sciences of the United States of America 96, 10284-10289.
Rice	OsWRKY53	WRKY family transcription factor	LOC_Os05g27730	Tian, X., Li, X., Zhou, W., Ren, Y., Wang, Z., Liu, Z., Tang, J., Tong, H., Fang, J., Bu, Q. (2017) Transcription factor OsWRKY53 positively regulates brassinosteroid signaling and plant architecture. Plant Physiology 175, 1337-1349.
Rice	SERF1	transcription factor SALT-RESPONSIVE ERF1	LOC_Os05g34730	Schmidt, R., Mieulet, D., Hubberten, H. M., Obata, T., Hoefgen, R., Fernie, A. R., Fisahn, J., Segundo, B. S., Guiderdoni, E., Schippers, J. H. M., Mueller-Roeber, B. (2013) SALT-RESPONSIVE ERF1 is a negative regulator of grain filling and gibberellin-mediated seedling establishment in rice. Molecular Plant 25, 2115-2131.
Rice	OsAUX3	AUX1/LAX gene	LOC_Os05g37470	Qiao, J., Jiang, H., Lin, Y., Shang, L., Wang, M., Li, D., Fu, X., Geisler, M., Qi, Y., Gao, Z., Qian, Q. (2021) A Novel miR167a-OsARF6-OsAUX3 Module Regulates Grain Length and Weight in Rice. Molecular Plant 14, 1683–1698.
Rice	OsLAC	laccase	LOC_Os05g38420	Zhang, Y., Yu, Y., Congying Wang, Li, Z., Liu, Q., Xu, J., Liao, J., Wang, X., Qu, L., Chen, F., Xin, P., Yan, C., Chu, J., Li, H., Chen, Y. (2013) Overexpression of microRNA OsmiR397 improves rice yield by increasing grain size and promoting panicle branching. Nature Biotechnology 31, 848-852.
Rice	OsCLG1/OsHRZ2	RING E3 ubiquitin ligase	LOC_Os05g47780	Yang, W., Wu, K., Wang, B., Liu, H., Guo, S., Guo, X., Luo, W., Sun, S., Ouyang, Y., Fu, X., Chong, K., Zhang, Q., Xu, Y. (2021) The RING E3 ligase CLG1 targets GS3 for degradation via the endosome pathway to determine grain size in rice. Molecular Plant 14, 1699-1713.
Rice	OsPUP7	purine permease 7	LOC_Os05g48300	Qi, Z., Xiong, L. (2013) Characterization of a purine permease family gene OsPUP7 involved in growth and development controlin rice. Journal of Integrative Plant Biology 55, 1119-1135.
Rice	MHZ3	glycosylated membrane protein	LOC_Os06g02480	Ma, B., Zhou, Y., Chen, H., He, S., Huang, Y., Zhao, H., Lu, X., Zhang, W., Pang, J., Chen, S., Zhang, J. (2018) Membrane protein MHZ3 stabilizes OsEIN2 in rice by interacting with its Nramp-like domain. Proceedings of the National Academy of Sciences of the United States of America 115, 2520-2525.
Rice	DLT/D62/GS6/SMOS2	GRAS protein	LOC_Os06g03710	Sun, L., Li, X., Fu, Y., Zhu, Z., Tan, L., Liu, F., Sun, X., Sun, X., Sun, C. (2013) GS6, a member of the GRAS gene family, negatively regulates grain size in rice. Journal of Integrative Plant Biology 55, 938-949.
Rice	OsACS6/SSG6	protein homologous to aminotransferase	LOC_Os06g03990	Matsushima, R., Maekawa, M., Kusano, M., Tomita, K., Kondo, H., Nishimura, H., Crofts, N., Fujita, N., Sakamoto, W. (2016) Amyloplast membrane protein SUBSTANDARD STARCH GRAIN6 controls starch grain size in rice endosperm. Plant Physiology 170, 1445-1459.
Rice	OsMAPK6	mitogen-activated protein kinase	LOC_Os06g06090	Liu, S., Hua, L., Dong, S., Chen, H., Zhu, X., Jiang, J. e., Zhang, F., Li, Y., Fang, X., Chen, F. (2015) OsMAPK6, a mitogen-activated protein kinase, influences rice grain size and biomass production. The Plant Journal 84, 672-681.
Rice	HGW	ubiquitin-associated domain protein	LOC_Os06g06530	Li, J., Chu, H., Zhang, Y., Mou, T., Wu, C., Zhang, Q., Xu, J. (2012) The rice HGW gene encodes a ubiquitin-associated (UBA) domain protein that regulates heading date and grain weight. PLoS ONE 7, e34231.
Rice	ER1/ERECTA	Receptor-like kinase	LOC_Os06g10230	Guo, T., Lu, Z., Shan, J., Ye, W., Dong, N., Lin, H. (2020) ERECTA1 acts upstream of the OsMKKK10-OsMKK4-OsMPK6 cascade to control spikelet number by regulating cytokinin metabolism in rice. The Plant Cell 32, 2763-2779.
Rice	BU1	a helix-loop-helix protein	LOC_Os06g12210	Tanaka, A., Nakagawa, H., Tomita, C., Shimatani, Z., Ohtake, M., Nomura, T., Jiang, C., Dubouzet, J. G., Kikuchi, S., Sekimoto, H., Yokota, T., Asami, T., Kamakura, T., Mori, M. (2009) BRASSINOSTEROID UPREGULATED1, encoding a helix-loop-helix protein, is a novel gene involved in brassinosteroid signaling and controls bending of the lamina joint in rice. Plant Physiology 151, 669-680.
Rice	OsbZIP47	bZIP transcription factor	LOC_Os06g15480	Hao, J., Wang, D., Wu, Y., Huang, K., Duan, P., Li, N., Xu, R., Zeng, D., Dong, G., Zhang, B., Zhang, L., Inzé, D., Qian, Q., Li, Y. (2021) The GW2-WG1-OsbZIP47 pathway controls grain size and weight in rice. Molecular Plant 14, 1266-1280.
Rice	GW6/GASR7	Gibberellic acid-stimulated transcript gene	LOC_Os06g15620	Shi, C., Dong, N., Guo, T., Ye, W., Shan, J., Lin, H. (2020) A quantitative trait locus GW6 controls rice grain size and yield through the gibberellin pathway. The Plant Journal 103, 1174-1188.
Rice	ALDH2B1	aldehyde dehydrogenase	LOC_Os06g15990	Ke, Y., Yuan, M., Liu, H., Hui, S., Qin, X., Chen, J., Zhang, Q., Li, X., Xiao, J., Zhang, Q., Wang, S. (2020) The versatile functions of OsALDH2B1 provide a genic basis for growth–defense trade-offs in rice. Proceedings of the National Academy of Sciences 117, 3867-3873.
Rice	OsNF-YB9/OsHAP3D	Nuclear factor Y (NF-Y) transcription factors subunit B	LOC_Os06g17480	Niu, B., Zhang, Z., Zhang, J., Zhou, Y., Chen, C. (2021) The rice LEC1-like transcription factor OsNF-YB9 interacts with SPK, an endosperm-specific sucrose synthase protein kinase, and functions in seed development. The Plant Journal 106, 1233-1246.
Rice	TGW6	Iindole-3-acetic acid (IAA)-glucose hydrolase	LOC_Os06g41850	Ishimaru, K., Hirotsu, N., Madoka, Y., Murakami, N., Hara, N., Onodera, H., Kashiwagi, T., Ujiie, K., Shimizu, B.-i., Onishi, A., Miyagawa, H., Katoh, E. (2013) Loss of function of the IAA-glucose hydrolase gene TGW6 enhances rice grain weight and increases yield. Nature Genetics 45, 707-711.
Rice	OsglHAT1/GW6a	GNAT-like protein	LOC_Os06g44100	Song, X. J., Kuroha, T., Ayano, M., Furuta, T., Nagai, K., Komeda, N., Segami, S., Miura, K., Ogawa, D., Kamura, T., Suzuki, T., Higashiyama, T., Yamasaki, M., Mori, H., Inukai, Y., Wu, J., Kitano, H., Sakakibara, H., Jacobsen, S. E., Ashikari, M. (2015) Rare allele of a previously unidentified histone H4 acetyltransferase enhances grain weight, yield, and plant biomass in rice. Proceedings of th…
Rice	GL6/SG6	PLATZ transcription factor	LOC_Os06g45540	Wang, Y., Zhao, Q., Feng, Q., Zhou, C., Li, Y., Fan, D., Lu, Y., Tian, Q., Wang, Z., Han, B. (2019) The PLATZ transcription factor GL6 affects grain length and number in rice. Plant Physiology 180, 2077-2090. Zhou, S. R., Xue, H. W. (2020) The rice PLATZ protein SHORT GRAIN6 determines grain size by regulating spikelet hull cell division. Journal of Integrative Plant Biology 62, 847-864.
Rice	OspPLAIIIδ/DEP3	Patatin-like phospholipase A2	LOC_Os06g46350	Qiao, Y., Piao, R., Shi, J., Lee, S. I., Jiang, W., Kim, B. K., Lee, J., Han, L., Ma, W., Koh, H. J. (2011) Fine mapping and candidate gene analysis of dense and erect panicle 3, DEP3, which confers high grain yield in rice (Oryza sativa L.). Theoretical and Applied Genetics 122, 1439-1449.
Rice	MHZ7/OsEIN2	positive componet in ethylene signaling	LOC_Os07g06130	Ma, B., He, S., Duan, K., Yin, C., Chen, H., Yang, C., Xiong, Q., Song, Q., Lu, X., Chen, H., Zhang, W., Lu, T., Chen, S., Zhang, J. (2013) Identification of rice ethylene-response mutants and characterization of MHZ7/OsEIN2 in distinct ethylene response and yield trait regulation. Molecular Plant 6, 1830-1848.
Rice	OsPOW1	unkown	LOC_Os07g07880	Zhang, L., Wang, R., Xing, Y., Xu, Y., Xiong, D., Wang, Y., Yao, S. (2021) Separable regulation of POW1 in grain size and leaf angle development in rice. Plant Biotechnology Journal 19, 2517-2531.
Rice	PK2	plastidic pyruvate kinase	LOC_Os07g08340	Cai, Y., Li, S., Jiao, G., Sheng, Z., Wu, Y., Shao, G., Xie, L., Peng, C., Xu, J., Tang, S., Wei, X., Hu, P. (2018) OsPK2 encodes a plastidic pyruvate kinase involved in rice endosperm starch synthesis, compound granule formation and grain filling. Plant Biotechnology Journal 16, 1878-1891.
Rice	RAG2	α‐amylase/trypsin inhibitor	LOC_Os07g11380	Zhou, W., Wang, X., Zhou, D., Ouyang, Y., Yao, J. (2017) Overexpression of the 16-kDa α-amylase/trypsin inhibitor RAG2 improves grain yield and quality of rice. Plant Biotechnology Journal 15, 568-580.
Rice	OsSNB/SSH1/OsAE115	APETALA2-like transcription factor	LOC_Os07g13170	Jiang, L., Ma, X., Zhao, S., Tang, Y., Liu, F., Gu, P., Fu, Y., Zhu, Z., Cai, H., Sun, C., Tan, L. (2019) The APETALA2-like transcription factor SUPERNUMERARY BRACT controls rice seed shattering and seed size. The Plant Cell 31, 17-36. Ma, X., Feng, F., Zhang, Y., Elesawi, I. E., Xu, K., Li, T., Mei, H., Liu, H., Gao, N., Chen, C., Luo, L., Yu, S. (2019) A novel rice grain size gene OsSNB was ide…
Rice	OsSPL13/GLW7	Plant-specific transcription factor	LOC_Os07g32170	Si, L., Chen, J., Huang, X., Gong, H., Luo, J., Hou, Q., Zhou, T., Lu, T., Zhu, J., Shangguan, Y., Chen, E., Gong, C., Zhao, Q., Jing, Y., Zhao, Y., Li, Y., Cui, L., Fan, D., Lu, Y., Weng, Q., Wang, Y., Zhan, Q., Liu, K., Wei, X., An, K., An, G., Han, B. (2016) OsSPL13 controls grain size in cultivated rice. Nature Genetics 48, 447–456.
Rice	OsBZR1	Transcription factor mediating BR responses	LOC_Os07g39220	Zhu, X., Liang, W., Cui, X., Chen, M., Yin, C., Luo, Z., Zhu, J., Lucas, W. J., Wang, Z., Zhang, D. (2015) Brassinosteroids promote development of rice pollen grains and seeds by triggering expression of Carbon Starved Anther, a MYB domain protein. The Plant Journal 82, 570-581.
Rice	OsGASR9	Gibberellic acid (GA)-stimulated transcript gene	LOC_Os07g40240	Li, X., Shi, S., Tao, Q., Tao, Y., Miao, J., Peng, X., Li, C., Yang, Z., Zhou, Y., Liang, G. (2019) OsGASR9 positively regulates grain size and yield in rice ( Oryza sativa ). Plant Science 286, 17-27.
Rice	GW7/GL7	LONGIFOLIA protein	LOC_Os07g41200	Wang, S., Li, S., Liu, Q., Wu, K., Zhang, J., Wang, S., Wang, Y., Chen, X., Zhang, Y., Gao, C., Wang, F., Huang, H., Fu, X. (2015) The OsSPL16-GW7 regulatory module determines grain shape and simultaneously improves rice yield and grain quality. Nature Genetics 47, 949-954.
Rice	BG2/GE/CYP78A13	Cytochrome P450 CYP78A13	LOC_Os07g41240	Xu, F., Fang, J., Ou, S., Gao, S., Zhang, F., Du, L., Xiao, Y., Wang, H., Sun, X., Chu, J., Wang, G., Chu, C. (2015) Variations in CYP78A13 coding region influence grain size and yield in rice. Plant, Cell & Environment 38, 800-811.
Rice	DEP2/SRS1	novel plant-specific protein	LOC_Os07g42410	Abe, Y., Mieda, K., Ando, T., Kono, I., Yano, M., Kitano, H., Iwasaki, Y. (2010) The SMALL AND ROUND SEED1 (SRS1/DEP2) gene is involved in the regulation of seed size in rice. Genes & Genetic Systems 85, 327-339.
Rice	FZP/BFL1/SGDP7	ERF domain protein	LOC_Os07g47330	Ren, D., Hu, J., Xu, Q., Cui, Y., Zhang, Y., Zhou, T., Rao, Y., Xue, D., Zeng, D., Zhang, G., Gao, Z., Zhu, L., Shen, L., Chen, G., Guo, L., Qian, Q. (2018) FZP determines grain size and sterile lemma fate in rice. Journal of Experimental Botany 69, 4853-4866.
Rice	OsEIL2	Ethylene insensitive3-like gene	LOC_Os07g48630	Yang, C., Ma, B., He, S., Xiong, Q., Duan, K., Yin, C., Chen, H., Lu, X., Chen, S., Zhang, J. (2015) MAOHUZI6/ETHYLENE INSENSITIVE3-LIKE1 and ETHYLENE INSENSITIVE3-LIKE2 regulate ethylene response of roots and coleoptiles and negatively affect salt tolerance in rice. Plant Physiology 169, 148-165.
Rice	OsFIE2	Putative Polycomb group protein	LOC_Os08g04270	Nallamilli, B. R. R., Zhang, J., Mujahid, H., Malone, B. M., Bridges, S. M., Peng, Z. (2013) Polycomb group gene OsFIE2 regulates rice (Oryza sativa) seed development and grain filling via a mechanism distinct from Arabidopsis. PLoS Genetics 9, e1003322.
Rice	OsFIE1	Putative Polycomb group protein	LOC_Os08g04290	Huang, X., Lu, Z., Wang, X., Ouyang, Y., Chen, W., Xie, K., Wang, D., Luo, M., Luo, J., Yao, J. (2016) Imprinted gene OsFIE1 modulates rice seed development by influencing nutrient metabolism and modifying genome H3K27me3. The Plant Journal 87, 305-317.
Rice	OsSSIIIa/Flo5	starch synthase III	LOC_Os08g09230	Fujita, N., Yoshida, M., Kondo, T., Saito, K., Utsumi, Y., Tokunaga, T., Nishi, A., Satoh, H., Park, J. H., Jane, J. L., Miyao, A., Hirochika, H., Nakamura, Y. (2007) Characterization of SSIIIa-deficient mutants of rice: the function of SSIIIa and pleiotropic effects by SSIIIa deficiency in the rice endosperm. Plant Physiology 144, 2009-2023.
Rice	OsAGPS2b	Cytosolic ADP-glucose pyrophosphorylase small subunit 2b	LOC_Os08g25734	Lee, S. K., Hwang, S. K., Han, M., Eom, J. S., Kang, H. G., Han, Y., Choi, S. B., Cho, M. H., Bhoo, S. H., An, G., Hahn, T. R., Okita, T. W., Jeon, J. S. (2007) Identification of the ADP-glucose pyrophosphorylase isoforms essential for starch synthesis in the leaf and seed endosperm of rice (Oryza sativa L.). Plant Molecular Biology 65, 531-546.
Rice	SGL1	Novel protein	LOC_Os08g36950	Nakagawa, H., Tanaka, A., Tanabata, T., Ohtake, M., Fujioka, S., Nakamura, H., Ichikawa, H., Mori, M. (2012) SHORT GRAIN1 decreases organ elongation and brassinosteroid response in rice. Plant Physiology 158, 1208-1219.
Rice	OsCEP6.1	C-TERMINALLY ENCODED PEPTIDE gene	LOC_Os08g37070	Sui, Z., Wang, T., Li, H., Zhang, M., Li, Y., Xu, R., Xing, G., Ni, Z., Xin, M. (2016) Overexpression of peptide-encoding OsCEP6.1 Results in pleiotropic effects on growth in rice (O. sativa). Frontiers in Plant Science 7, 228.
Rice	GAD1	Epidermal patterning factor-like family	LOC_Os08g37890	Jin, J., Hua, L., Zhu, Z., Tan, L., Zhao, X., Zhang, W., Liu, F., Fu, Y., Cai, H., Sun, X., Gu, P., Xie, D., Sun, C. (2016) GAD1 encodes a secreted peptide that regulates grain number, grain length and awn development in rice domestication. The Plant Cell 28, 2453-2463.
Rice	OsSPL14/IPA1/WFP	squamosa promoter binding protein-like 14	LOC_Os08g39890	Jiao, Y., Wang, Y., Xue, D., Wang, J., Yan, M., Liu, G., Dong, G., Zeng, D., Lu, Z., Zhu, X., Qian, Q., Li, J. (2010) Regulation of OsSPL14 by OsmiR156 defines ideal plant architecture in rice. Nature Genetics 42, 541–544.
Rice	OsSPL16/GW8	Squamosa promoter-binding protein	LOC_Os08g41940	Wang, S., Wu, K., Yuan, Q., Liu, X., Liu, Z., Lin, X., Zeng, R., Zhu, H., Dong, G., Qian, Q., Zhang, G., Fu, X. (2012) Control of grain size, shape and quality by OsSPL16 in rice. Nature Genetics 44, 950-954.
Rice	WTG1/OsOTUB1	deubiquitinating enzyme	LOC_Os08g42540	Huang, K., Wang, D., Duan, P., Zhang, B., Xu, R., Li, N., Li, Y. (2017) WIDE AND THICK GRAIN 1, which encodes an otubain-like protease with deubiquitination activity, influences grain size and shape in rice. The Plant Journal 91, 849-860.
Rice	SLG	BAHD acyltransferase-like protein gene	LOC_Os08g44840	Feng, Z., Wu, C., Wang, C., Roh, J., Zhang, L., Chen, J., Zhang, S., Zhang, H., Yang, C., Hu, J., You, X., Liu, X., Yang, X., Guo, X., Zhang, X., Wu, F., Terzaghi, W., Kim, S.-K., Jiang, L., Wan, J. (2016) SLG controls grain size and leaf angle by modulating brassinosteroid homeostasis in rice. Journal of Experimental Botany 67, 4241-4253.
Rice	OsTAF2	transcription initiation factor TFIID subunit 2	LOC_Os09g24440	Zhang, L., Wang, R., Xing, Y., Xu, Y., Xiong, D., Wang, Y., Yao, S. (2021) Separable regulation of POW1 in grain size and leaf angle development in rice. Plant Biotechnology Journal 19, 2517-2531.
Rice	DEP1	PEBP-like domain protein	LOC_Os09g26999	Huang, X., Qian, Q., Liu, Z., Sun, H., He, S., Luo, D., Xia, G., Chu, C., Li, J., Fu, X. (2009) Natural variation at the DEP1 locus enhances grain yield in rice. Nature Genetics 41, 494-497.
Rice	GS9	unkown expressed protein	LOC_Os09g27590	Zhao, D., Li, Q., Zhang, C., Zhang, C., Yang, Q., Pan, L., Ren, X., Lu, J., Gu, M., Liu, Q. (2018) GS9 acts as a transcriptional activator to regulate rice grain shape and appearance quality. Nature Communications 9, 1240.
Rice	SG1	Novel protein	LOC_Os09g28520	Nakagawa, H., Tanaka, A., Tanabata, T., Ohtake, M., Fujioka, S., Nakamura, H., Ichikawa, H., Mori, M. (2012) SHORT GRAIN1 decreases organ elongation and brassinosteroid response in rice. Plant Physiology 158, 1208-1219.
Rice	OsSPL18	squamosa promoter binding protein	LOC_Os09g32944	Yuan, H., Qin, P., Hu, L., Zhan, S., Wang, S., Gao, P., Li, J., Jin, M., Xu, Z., Gao, Q., Du, A., Tu, B., Chen, W., Ma, B., Wang, Y., Li, S. (2019) OsSPL18 controls grain weight and grain number in rice. Journal of Genetics and Genomics 46, 41-51.
Rice	OsBC1	basic helix-loop-helix (bHLH) transcriptional activator	LOC_Os09g33580	Jang, S., An, G., Li, H. Y. (2017) Rice leaf angle and grain size are affected by the OsBUL1 transcriptional activator complex. Plant Physiology 173, 688-702.
Rice	OsPCR1	plant cadmium resistance 1	LOC_Os10g02300	Song, W. Y., Lee, H. S., Jin, S. R., Ko, D., Martinoia, E., Lee, Y., An, G., Ahn, S. N. (2015) Rice PCR1 influences grain weight and Zn accumulation in grains. Plant, Cell & Environment 38, 2327-2339.
Rice	OsNF-YC12/OsNF-YC11/OsHAP5L	nuclear factor-Y transcription factor subunit C	LOC_Os10g11580	Xiong, Y., Ren, Y., Li, W., Wu, F., Yang, W., Huang, X., Yao, J. (2019) NF-YC12 is a key multi-functional regulator of accumulation of seed storage substances in rice. Journal of Experimental Botany 70, 3765-3780.
Rice	BRD2	FAD-linked oxidoreductase protein	LOC_Os10g25780	Hong, Z., Tanaka, M. U., Fujioka, S., Takatsuto, S., Yoshida, S., Hasegawa, Y., Ashikari, M., Kitano, H., Matsuok, M. (2005) The rice brassinosteroid-deficient dwarf2 mutant, defective in the rice homolog of Arabidopsis DIMINUTO/DWARF1, is rescued by the endogenously accumulated alternative bioactive brassinosteroid, dolichosterone. The Plant Cell 17, 2243-2254.
Rice	FLO7	DUF1338 protein	LOC_Os10g32680	Zhang, L., Ren, Y., Lu, B., Yang, C., Feng, Z., Liu, Z., Chen, J., Ma, W., Wang, Y., Yu, X., Wang, Y., Zhang, W., Wang, Y., Liu, S., Wu, F., Zhang, X., Guo, X., Bao, Y., Jiang, L., Wan, J. (2016) FLOURY ENDOSPERM7 encodes a regulator of starch synthesis and amyloplast development essential for peripheral endosperm development in rice. Journal of Experimental Botany 67, 633-647.
Rice	NAL2	WUSCHEL-related homeobox 3A	LOC_Os11g01130	Cho, S. H., Yoo, S. C., Zhang, H., Pandeya, D., Koh, H. J., Hwang, J. Y., Kim, G. T., Paek, N. C. (2013) The rice narrow leaf2 and narrow leaf3 loci encode WUSCHEL‐related homeobox 3A (OsWOX3A) and function in leaf, spikelet, tiller and lateral root development. New Phytologist 198, 1071-1084.
Rice	CycT1;3	cyclin protein	LOC_Os11g05850	Qi, P., Lin, Y., Song, X., Shen, J., Huang, W., Shan, J., Zhu, M., Jiang, L., Gao, J., Lin, H. (2012) The novel quantitative trait locus GL3.1 controls rice grain size and yield by regulating Cyclin-T1;3. Cell Research 22, 1666-1680.
Rice	SRS5	Alpha-tubulin protein	LOC_Os11g14220	Segami, S., Kono, I., Ando, T., Yano, M., Kitano, H., Miura, K., Iwasaki, Y. (2012) Small and round seed 5 gene encodes alpha-tubulin regulating seed cell elongation in rice. Rice 5, 4.
Rice	OsSWEET14	sugar transporter	LOC_Os11g31190	Kim, P., Xue, C. Y., Song, H. D., Gao, Y., Feng, L., Li, Y., Xuan, Y. H. (2021) Tissue-specific activation of DOF11 promotes rice resistance to sheath blight disease and increases grain weight via activation of SWEET14. Plant Biotechnology Journal 19, 409-411.
Rice	TLD1/OsGH3.13	Indole-3-acetic acid-amido synthetase	LOC_Os11g32520	Zhang, S., Li, C., Cao, J., Zhang, Y., Zhang, S., Xia, Y., Sun, D., Sun, Y. (2009) Altered architecture and enhanced drought tolerance in rice via the down-regulation of indole-3-acetic acid by TLD1/OsGH3.13 activation. Plant Physiology 151, 1889-1901.
Rice	OsGRF8	Growth Regulating Factor	LOC_Os11g35030	Yang, X., Zhao, X., Dai, Z., Ma, F., Miao, X., Shi, Z. (2021) OsmiR396/Growth Regulating Factor modulate rice grain size through direct regulation of embryo-specific miR408. Plant Physiology 186, 519-533.
Rice	GIF1	GRF interaction factor	LOC_Os11g40100	Duan, P., Ni, S., Wang, J., Zhang, B., Xu, R., Wang, Y., Chen, H., Zhu, X., Li, Y. (2015) Regulation of OsGRF4 by OsmiR396 controls grain size and yield in rice. Nature Plants 2, 15203.
Rice	NAL3	WUSCHEL-related homeobox 3A	LOC_Os12g01120	Cho, S. H., Yoo, S. C., Zhang, H., Pandeya, D., Koh, H. J., Hwang, J. Y., Kim, G. T., Paek, N. C. (2013) The rice narrow leaf2 and narrow leaf3 loci encode WUSCHEL‐related homeobox 3A (OsWOX3A) and function in leaf, spikelet, tiller and lateral root development. New Phytologist 198, 1071-1084.
Rice	OsYUCCA11/OsYUC11	YUCCA (YUC) flavin-containing monooxygenase	LOC_Os12g08780	Xu, X., E, Z., Zhang, D., Yun, Q., Zhou, Y., Niu, B., Chen, C. (2021) OsYUC11-mediated auxin biosynthesis is essential for endosperm development of rice. Plant Physiology 185, 934–950.
Rice	OsPPKL3	Phosphatase with Kelch-like repeat domain	LOC_Os12g42310	Zhang, X., Wang, J., Huang, J., Lan, H., Wang, C., Yin, C., Wu, Y., Tang, H., Qian, Q., Li, J., Zhang, H. (2012) Rare allele of OsPPKL1 associated with grain length causes extra-large grain and a significant yield increase in rice. Proceedings of the National Academy of Sciences of the United States of America 109, 21534-21539.
Rice	OsSUT2	Sucrose transporter	LOC_Os12g44380	Eom, J. S., Cho, J. I., Reinders, A., Lee, S. W., Yoo, Y., Tuan, P. Q., Choi, S. B., Bang, G., Park, Y. I., Cho, M. H., Bhoo, S. H., An, G., Hahn, T. R., Ward, J. M., Jeon, J. S. (2011) Impaired function of the tonoplast-localized sucrose transporter in rice, OsSUT2, limits the transport of vacuolar reserve sucrose and affects plant growth. Plant Physiology 157, 109-119.
Rice	GGC2	heterotrimeric G-protein γ subunit	Os08g0456600	Sun, S., Wang, L., Mao, H., Shao, L., Li, X., Xiao, J., Ouyang, Y., Zhang, Q. (2018) A G-protein pathway determines grain size in rice. Nature Communications 9, 851.
Rice	GS3	Trans-membrane protein	Os03g0407400	Fan, C., Xing, Y., Mao, H., Lu, T., Han, B., Xu, C., Li, X., Zhang, Q. (2006) GS3, a major QTL for grain length and weight and minor QTL for grain width and thickness in rice, encodes a putative transmembrane protein. Theoretical and Applied Genetics 112, 1164-1171. Mao, H., Sun, S., Yao, J., Wang, C., Yu, S., Xu, C., Li, X., Zhang, Q. (2010) Linking differential domain functions of the GS3 prote…
Rice	GL4	unkown expressed protein	ORGLA04G0254300	Wu, W., Liu, X., Wang, M., Meyer, R. S., Luo, X., Ndjiondjop, M.-N., Tan, L., Zhang, J., Wu, J., Cai, H., Sun, C., Wang, X., Wing, R. A., Zhu, Z. (2017) A single-nucleotide polymorphism causes smaller grain size and loss of seed shattering during African rice domestication. Nature Plants 3, 17064.
Rice	XIAO	LRR kinase	LOC_Os04g48760	Jiang, Y., Bao, L., Jeong, S. Y., Kim, S. K., Xu, C., Li, X., Zhang, Q. (2012) XIAO is involved in the control of organ size by contributing to the regulation of signaling and homeostasis of brassinosteroids and cell cycling in rice. The Plant Journal 70, 398-408.
Rice	OsSWEET11	SWEET family sucrose transporters	LOC_Os08g42350	Yang, J., Luo, D., Yang, B., Frommer, W. B., Eom, J. S. (2018) SWEET11 and 15 as key players in seed filling in rice. New Phytologist 218, 604-615.
Rice	OsBAK1	Leucine-rich repeat receptor-like kinase	LOC_Os08g07760	Yuan, H., Fan, S., Huang, J., Zhan, S., Wang, S., Gao, P., Chen, W., Tu, B., Ma, B., Wang, Y., Qin, P., Li, S. (2017) 08SG2/OsBAK1 regulates grain size and number, and functions differently in Indica and Japonica backgrounds in rice. Rice 10, 25.
Rice	OsSMOS1	Unusual APETALA2 (AP2)-type transcription factor	LOC_Os05g32270	Aya, K., Hobo, T., Sato-Izawa, K., Ueguchi-Tanaka, M., Kitano, H., Matsuoka, M. (2014) A novel AP2-type transcription factor, SMALL ORGAN SIZE1, controls organ size downstream of an auxin signaling pathway. Plant and Cell Physiology 55, 897-912.
Rice	OsSGL	DUF1645 family protein	LOC_Os02g04130	Wang, M., Lu, X., Xu, G., Yin, X., Cui, Y., Huang, L., Rocha, P. S. C. F., Xia, X. (2016) OsSGL, a novel pleiotropic stress-related gene enhances grain length and yield in rice. Scientific Reports 6, 38157.
Rice	CYP704A3	CYP704A3	LOC_Os04g48460	Tang, W., Wu, T., Ye, J., Sun, J., Jiang, Y., Yu, J., Tang, J., Chen, G., Wang, C., Wan, J. (2016) SNP-based analysis of genetic diversity reveals important alleles associated with seed size in rice. BMC Plant Biology 16, 93.
Rice	OsmiR396d	MicroRNA	LOC_Os04g57830	Miao, C., Wang, D., He, R., Liu, S., Zhu, J. (2020) Mutations in MIR396e and MIR396f increase grain size and modulate shoot architecture in rice. Plant Biotechnology Journal 18, 491-501.
Rice	OFP8	OVATE family protein	LOC_Os01g64430	Zhao, D., Li, Q., Zhang, C., Zhang, C., Yang, Q., Pan, L., Ren, X., Lu, J., Gu, M., Liu, Q. (2018) GS9 acts as a transcriptional activator to regulate rice grain shape and appearance quality. Nature Communications 9, 1240.
Rice	OFP19	OVATE family protein	LOC_Os05g25910	Yang, C., Ma, Y., He, Y., Tian, Z., Li, J. (2018) OsOFP19 modulates plant architecture by integrating the cell division pattern and brassinosteroid signaling. The Plant Journal 93, 489-501.
Rice	OFP22	OVATE family protein	LOC_Os05g39950	Chen, H., Yu, H., Jiang, W., Li, H., Wu, T., Chu, J., Xin, P., Li, Z., Wang, R., Zhou, T., Huang, K., Lu, L., Bian, M., Du, X. (2021) Overexpression of ovate family protein 22 confers multiple morphological changes and represses gibberellin and brassinosteroid signalings in transgenic rice. Plant Science 304, 110734.
Rice	GW10	Cytochrome P450 subfamily protein	LOC_Os10g37120	Zhan, P., Wei, X., Xiao, Z., Wang, X., Ma, S., Lin, S., Li, F., Bu, S., Liu, Z., Zhu, H., Liu, G., Zhang, G., Wang, S. (2021) GW10, a member of P450 subfamily regulates grain size and grain number in rice. Theoretical and Applied Genetics 134, 3941–3950.
Rice	FLR1	Receptor‑like kinase	LOC_Os03g21540	Wang, L., Wang, D., Yang, Z., Jiang, S., Qu, J., He, W., Liu, Z., Xing, J., Ma, Y., Lin, Q., Yu, F. (2021) Roles of FERONIA-like receptor genes in regulating grain size and quality in rice. Science China Life Sciences 64, 294–310.
Rice	FLR2	Receptor‑like kinase	LOC_Os01g56330	Wang, L., Wang, D., Yang, Z., Jiang, S., Qu, J., He, W., Liu, Z., Xing, J., Ma, Y., Lin, Q., Yu, F. (2021) Roles of FERONIA-like receptor genes in regulating grain size and quality in rice. Science China Life Sciences 64, 294–310.
Rice	FLR8	Receptor‑like kinase	LOC_Os04g52860	Wang, L., Wang, D., Yang, Z., Jiang, S., Qu, J., He, W., Liu, Z., Xing, J., Ma, Y., Lin, Q., Yu, F. (2021) Roles of FERONIA-like receptor genes in regulating grain size and quality in rice. Science China Life Sciences 64, 294–310.
Rice	FLR15	Receptor‑like kinase	LOC_Os06g22810	Wang, L., Wang, D., Yang, Z., Jiang, S., Qu, J., He, W., Liu, Z., Xing, J., Ma, Y., Lin, Q., Yu, F. (2021) Roles of FERONIA-like receptor genes in regulating grain size and quality in rice. Science China Life Sciences 64, 294–310.
Rice	OsWRKY78	WRKY transcription factor	LOC_Os07g39480	Zhang, C., Xu, Y., Lu, Y., Yu, H., Gu, M., Liu, Q. (2011) The WRKY transcription factor OsWRKY78 regulates stem elongation and seed development in rice. Planta 234, 541-554.
Rice	OsCRTISO/ ZEBRA2/PHS3/ ZL2/MHZ5	carotenoid isomerase	LOC_Os11g36440	Yin, C., Ma, B., Collinge, D. P., Pogson, B. J., He, S., Xiong, Q., Duan, K., Chen, H., Yang, C., Lu, X., Wang, Y., Zhang, W., Chu, C., Sun, X., Fang, S., Chu, J., Lu, T., Chen, S., Zhang, J. (2015) Ethylene responses in rice roots and coleoptiles are differentially regulated by a carotenoid isomerase-mediated abscisic acid pathway. The Plant Cell 27, 1061-1081.
Rice	MHZ4	ethylene response gene	LOC_Os01g03750	Ma, B., Yin, C., He, S., Lu, X., Zhang, W., Lu, T., Chen, S., Zhang, J. (2014) Ethylene-induced inhibition of root growth requires abscisic acid function in rice (Oryza sativa L.) seedlings. PLoS Genetics 10, e1004701.
Rice	OsmiR156h/sdt	MicroRNA	LOC_Os06g44034	Miao, C., Wang, Z., Zhang, L., Yao, J., Hua, K., Liu, X., Shi, H., Zhu, J. (2019) The grain yield modulator miR156 regulates seed dormancy through the gibberellin pathway in rice. Nature Communications 10, 3822.
Rice	OsARF18/OsARF10	auxin response factor	LOC_Os06g47150	Huang, J., Li, Z., Zhao, D. (2016) Deregulation of the OsmiR160 target gene OsARF18 causes growth and developmental defects with an alteration of auxin signaling in rice. Scientific Reports 6, 29938.
Rice	QUA2	Pectin methyltransferase	LOC_Os02g51860	Xu, Y., Sechet, J., Wu, Y., Fu, Y., Zhu, L., Li, J., Zhang, Y., Gineau, E., Gaertner, C., Zhou, J., Fan, X., Liu, Y., Zhou, L., Mouille, G., Lin, X. (2017) Rice sucrose partitioning mediated by a putative pectin methyltransferase and homogalacturonan methylesterification. Plant Physiology 174, 1595–1608.
Rice	OsINV3	Vacuolar invertase	LOC_Os02g01590	Deng, X., Han, X., Yu, S., Liu, Z., Guo, D., He, Y., Li, W., Tao, Y., Sun, C., Xu, P., Liao, Y., Chen, X., Zhang, H., Wu, X. (2020) OsINV3 and its homolog, OsINV2, control grain size in rice. International Journal of Molecular Sciences 21, 2199.
Rice	OsSWEET4	Glucose and fructose transporter	LOC_Os02g19820	Sosso, D., Luo, D., Li, Q., Sasse, J., Yang, J., Gendrot, G., Suzuki, M., Koch, K. E., McCarty, D. R., Chourey, P. S., Rogowsky, P. M., Ross-Ibarra, J., Yang , B., Frommer , W. B. (2015) Seed filling in domesticated maize and rice depends on SWEET-mediated hexose transport. Nature Genetics 47, 1489–1493.
Rice	OsGFR1	Putative membrane protein	LOC_Os10g36400	Liu, E., Zeng, S., Zhu, S., Liu, Y., Wu, G., Zhao, K., Liu, X., Liu, Q., Dong, Z., Dang, X., Xie, H., Li, D., Hu, X., Hong, D. (2019) Favorable alleles of GRAIN-FILLING RATE1 increase the grain-filling rate and yield of rice. Plant Physiology 181, 1207-1222.
Rice	OsFLO16	Malate dehydrogenase	LOC_Os10g33800	Teng, X., Zhong, M., Zhu, X., Wang, C., Ren, Y., Wang, Y., Zhang, H., Jiang, L., Wang, D., Hao, Y., Wu, M., Zhu, J., Zhang, X., Guo, X., Wang, Y., Wan, J. (2019) FLOURY ENDOSPERM16 encoding a NAD-dependent cytosolic malate dehydrogenase plays an important role in starch synthesis and seed development in rice. Plant Biotechnology Journal 17, 1914-1927.
Rice	FLO19	Class I glutamine amidotransferase	LOC_Os03g48060	Lou , G., Chen , P., Zhou , H., Li , P., Xiong , J., Wan , S., Zheng , Y., Alam , M., Liu , R., Zhou , Y., Yang , H., Tian , Y., Bai , J., Rao , W., Tan , X., Gao , H., Li , Y., Gao , G., Zhang , Q., Li , X., Liu, C., He, Y. (2021) FLOURY ENDOSPERM19 encoding a class I glutamine amidotransferase affects grain quality in rice. Molecular Breeding 41, 36.
Rice	OsBEIIb	Starch branching enzyme	LOC_Os02g32660	Sun , Y., Jiao , G., Liu , Z., Zhang , X., Li , J., Guo , X., Du , W., Du , J., Francis , F., Zhao, Y., Xia, L. (2017) Generation of high-amylose rice through CRISPR/Cas9-mediated targeted mutagenesis of starch branching enzymes. Frontiers in Plant Science 8, 298.
Rice	ISA1	Isoamylase	LOC_Os08g40930	Chao, S., Cai, Y., Feng, B., Jiao, G., Sheng, Z., Luo, J., Tang, S., Wang, J., Hu, P., Wei, X. (2019) Editing of rice isoamylase gene ISA1 provides insights into its function in starch formation. Rice Science 26, 77-87.
Rice	DSG1/OsMPK6	mitogen-activated protein kinase	LOC_Os10g38950	Guo, T., Chen, K., Dong, N., Shi, C., Ye, W., Gao, J., Shan, J., Lin, H. (2018) GRAIN SIZE AND NUMBER1 negatively regulates the OsMKKK10-OsMKK4-OsMPK6 cascade to coordinate the trade-off between grain number per panicle and grain size in rice. The Plant Cell 30, 871-888.
Rice	OsGATA7	GATA regulator	LOC_Os10g40810	Zhang, Y., Zhang, Y., Zhang, L., Huang, H., Yang, B., Luan, S., Xue, H., Lin, W. (2018) OsGATA7 modulates brassinosteroids-mediated growth regulation and influences architecture and grain shape. Plant Biotechnology Journal 16, 1261-1264.
Rice	LAX2/Gnp4	RING-ﬁnger and wd40-associated ubiquitin-like (RAWUL) domain-containing protein	LOC_Os04g32510	Zhang, Z., Li, J., Tang, Z., Sun, X., Zhang, H., Yu, J., Yao, G., Li, G., Guo, H., Li, J., Wu, H., Huang, H., Xu, Y., Yin, Z., Qi, Y., Huang, R., Yang, W., Li, Z. (2018) Gnp4/LAX2, a RAWUL protein, interferes with the OsIAA3–OsARF25 interaction to regulate grain length via the auxin signaling pathway in rice. Journal of Experimental Botany 69, 4723–4737.
Rice	OsARF25/OsARF6b	auxin response factor	LOC_Os12g41950	Zhang, Z., Li, J., Tang, Z., Sun, X., Zhang, H., Yu, J., Yao, G., Li, G., Guo, H., Li, J., Wu, H., Huang, H., Xu, Y., Yin, Z., Qi, Y., Huang, R., Yang, W., Li, Z. (2018) Gnp4/LAX2, a RAWUL protein, interferes with the OsIAA3–OsARF25 interaction to regulate grain length via the auxin signaling pathway in rice. Journal of Experimental Botany 69, 4723–4737.
Rice	OsIAA3	AUX/IAA repressors	LOC_Os01g13030	Zhang, Z., Li, J., Tang, Z., Sun, X., Zhang, H., Yu, J., Yao, G., Li, G., Guo, H., Li, J., Wu, H., Huang, H., Xu, Y., Yin, Z., Qi, Y., Huang, R., Yang, W., Li, Z. (2018) Gnp4/LAX2, a RAWUL protein, interferes with the OsIAA3–OsARF25 interaction to regulate grain length via the auxin signaling pathway in rice. Journal of Experimental Botany 69, 4723–4737.
Rice	FIB/OsTAR2/TSG1	tryptophan aminotransferase	LOC_Os01g07500	Guo, T., Chen, K., Dong, N., Ye, W., Shan, J., Lin, H. (2020) Tillering small grain 1 dominates the tryptophan aminotransferase family required for local auxin biosynthesis in rice. Journal of Integrative Plant Biology 62, 581-600.
Rice	OsSPMS1	Spermine Synthase	LOC_Os06g33710	Tao, Y., Wang, J., Miao, J., Chen, J., Wu, S., Zhu, J., Zhang, D., Gu, H., Cui, H., Shi, S., Xu, M., Yao, Y., Gong, Z., Yang, Z., Gu, M., Zhou, Y., Liang, G. (2018) The spermine synthase OsSPMS1 regulates seed germination, grain size, and yield. Plant Physiology 178, 1522-1536.
Rice	WG7	CW domain-containing zinc finger protein	LOC_Os07g47360	Huang, Y., Bai, X., Cheng, N., Xiao, J., Li, X., Xing, Y. (2019) Wide Grain 7 increases grain width by enhancing H3K4me3 enrichment in the OsMADS1 promoter in rice (Oryza sativa L.). The Plant Journal 102, 517-528.
Rice	SDG728	Histone H3K9 Methyltransferase	LOC_Os05g41172	Qin, F., Sun, Q., Huang, L., Chen, X., Zhou, D. (2010) Rice SUVH histone methyltransferase genes display specific functions in chromatin modification and retrotransposon repression. Molecular Plant 3, 773-782.
Rice	OsCPL3	C-terminal domain phosphatase-like 3	LOC_Os11g31890	Gong, L., Liao, S., Duan, W., Liu, Y., Zhu, D., Zhou, X., Xue, B., Chu, C., Liang, Y. (2022) OsCPL3 is involved in brassinosteroid signaling by regulating OsGSK2 stability. Journal of Integrative Plant Biology 64.
Rice	OsMEG2	expressed protein	LOC_Os07g20110	Yuan, J., Chen, S., Jiao, W., Wang, L., Wang, L., Ye, W., Lu, J., Hong, D., You, S., Cheng, Z., Yang, D., Chen, Z. J. (2017) Both maternally and paternally imprinted genes regulate seed development in rice. New Phytologist 216, 373–387.
Rice	OsMEG3	expressed protein	LOC_Os06g30280	Yuan, J., Chen, S., Jiao, W., Wang, L., Wang, L., Ye, W., Lu, J., Hong, D., You, S., Cheng, Z., Yang, D., Chen, Z. J. (2017) Both maternally and paternally imprinted genes regulate seed development in rice. New Phytologist 216, 373–387.
Rice	OsPEG1	2-oxoglutarate and iron-dependent oxygenase domain-containing protein2	LOC_Os01g08570	Yuan, J., Chen, S., Jiao, W., Wang, L., Wang, L., Ye, W., Lu, J., Hong, D., You, S., Cheng, Z., Yang, D., Chen, Z. J. (2017) Both maternally and paternally imprinted genes regulate seed development in rice. New Phytologist 216, 373–387.
Rice	OsFBX365	F-box domain containing protein	LOC_Os10g04980	Yuan, J., Chen, S., Jiao, W., Wang, L., Wang, L., Ye, W., Lu, J., Hong, D., You, S., Cheng, Z., Yang, D., Chen, Z. J. (2017) Both maternally and paternally imprinted genes regulate seed development in rice. New Phytologist 216, 373–387.
Rice	OsFBDUF48	F-box and DUF domain containing protein	LOC_Os10g37540	Yuan, J., Chen, S., Jiao, W., Wang, L., Wang, L., Ye, W., Lu, J., Hong, D., You, S., Cheng, Z., Yang, D., Chen, Z. J. (2017) Both maternally and paternally imprinted genes regulate seed development in rice. New Phytologist 216, 373–387.
Rice	OsCOI1b	JA receptor	LOC_Os05g37690	Lee, S. H., Sakuraba, Y., Lee, T., Kim, K. W., An, G., Lee, H. Y., Paek, N. C. (2015) Mutation of Oryza sativa CORONATINE INSENSITIVE 1b (OsCOI1b) delays leaf senescence. Journal of Integrative Plant Biology 57, 562-576.
Rice	SDG718/OsiEZ1/OsEZ1	H3K27 methyltransferase	LOC_Os03g19480	Na, J. K., Seo, M. H., Moon, S. J., Yoon, I. S., Lee, Y. H., Kim, J. K., Lee, K. O., Kim, D. Y. (2013) N-terminal region of rice polycomb group protein OsEZ1 is required for OsEZ1–OsFIE2 protein interaction. Plant Biotechnology Reports 7, 503-510.
Arabidopsis thaliana	AMP1	glutamate-carboxypeptidase	AT3G54720	López-García, C. M., Ruíz-Herrera, L. F., López-Bucio, J. S., Huerta-Venegas, P. I., Peña-Uribe, C. A., Cruz, H. R. d. l., López-Bucio, J. (2020) ALTERED MERISTEM PROGRAM 1 promotes growth and biomass accumulation influencing guard cell aperture and photosynthetic efficiency in Arabidopsis. Protoplasma 257, 573–582.
Arabidopsis thaliana	AP2	AP2/EREBP family transcription factor	AT4G36920	Jofuku, K. D., Omidyar, P. K., Gee, Z., Okamuro, J. K. (2005) Control of seed mass and seed yield by the floral homeotic gene APETALA2. Proceedings of the National Academy of Sciences of the United States of America 102, 3117-3122.
Arabidopsis thaliana	DGAT1	Acyl-CoA:diacylglycerol acyltransferase	AT2G19450	Savadi , S., Naresh, V., Kumar, V., Bhat, S. R. (2016) Seed-specific overexpression of Arabidopsis DGAT1 in Indian mustard (Brassica juncea) increases seed oil and seed weight. Botany 94, 177–184.
Arabidopsis thaliana	DWF4/CYP90B1	CYP90B1	AT3G50660	Wu, C., Trieu, A., Radhakrishnan, P., Kwok, S. F., Harris, S., Zhang, K., Wang, J., Wan, J., Zhai, H., Takatsuto, S., Matsumoto, S., Fujioka, S., Feldmann, K. A., Pennell, R. I. (2008) Brassinosteroids regulate grain filling in rice. The Plant Cell 20, 2130-2145.
Arabidopsis thaliana	MED16	MEDIATOR complex	AT4G04920	Nhat, V. Q., Kazama, Y., Ishii, K., Ohbu, S., Kunitake, H., Abe, T., Hirano, T. (2021) Double mutant analysis with the large flower mutant, ohbana1, to explore the regulatory network controlling the flower and seed sizes in Arabidopsis thaliana. Plants 10, 1881.
Arabidopsis thaliana	MTN3/SWEET12	SWEET sucrose efflux transporter family proteins	AT5G23660	Chen, L., Lin, I. W., Qu, X., Sosso, D., Mcfarlane, H. E., Londoño, A., Samuels, A. L., Frommer , W. B. (2015) A cascade of sequentially expressed sucrose transporters in the seed coat and endosperm provides nutrition for the Arabidopsis embryo. The Plant Cell 27, 607-619.
Arabidopsis thaliana	PKp1	Pyruvate kinase	AT3G22960	Baud, S., Wuillème, S., Dubreucq, B., Almeida, A. D., Vuagnat, C., Lepiniec, L., Miquel, M., Rochat, C. (2007) Function of plastidial pyruvate kinases in seeds of Arabidopsis thaliana. The Plant Journal 52, 405-419.
Arabidopsis thaliana	PKp2	Pyruvate kinase	AT5G52920	Baud, S., Wuillème, S., Dubreucq, B., Almeida, A. D., Vuagnat, C., Lepiniec, L., Miquel, M., Rochat, C. (2007) Function of plastidial pyruvate kinases in seeds of Arabidopsis thaliana. The Plant Journal 52, 405-419.
Arabidopsis thaliana	PPDK	pyruvate,orthophosphate dikinase	AT4G15530	Taylor, L., Nunes-Nesi, A., Parsley, K., Leiss, A., Leach, G., Coates, S., Wingler, A., Fernie, A. R., Hibberd, J. M. (2010) Cytosolic pyruvate,orthophosphate dikinase functions in nitrogen remobilization during leaf senescence and limits individual seed growth and nitrogen content. The Plant Journal 62, 641-652.
Arabidopsis thaliana	RGP	MORN-domain protein	AT4G17080	Jeongyeo Lee, Ching-Tack Han, Kim , H., Hur, Y. (2014) A MORN-domain protein regulates growth and seed production and enhances freezing tolerance in Arabidopsis. Plant Biotechnology Reports 8, 229-241.
Arabidopsis thaliana	SAG29/SWEET15	SWEET sucrose efflux transporter family proteins	AT5G13170	Chen, L., Lin, I. W., Qu, X., Sosso, D., Mcfarlane, H. E., Londoño, A., Samuels, A. L., Frommer , W. B. (2015) A cascade of sequentially expressed sucrose transporters in the seed coat and endosperm provides nutrition for the Arabidopsis embryo. The Plant Cell 27, 607-619.
Arabidopsis thaliana	SEIPIN1	lipodystrophy protein	AT5G16460	Cai, Y., Goodman, J. M., Pyc, M., Mullen, R. T., Dyer, J. M., Chapman, K. D. (2016) Arabidopsis SEIPIN proteins modulate triacylglycerol accumulation and influence lipid droplet proliferation. The Plant Cell 27, 2616–2636.
Arabidopsis thaliana	SWEET11	SWEET sucrose efflux transporter family proteins	AT3G48740	Chen, L., Lin, I. W., Qu, X., Sosso, D., Mcfarlane, H. E., Londoño, A., Samuels, A. L., Frommer , W. B. (2015) A cascade of sequentially expressed sucrose transporters in the seed coat and endosperm provides nutrition for the Arabidopsis embryo. The Plant Cell 27, 607-619.
Arabidopsis thaliana	UGT76C2	N-Glucosyltransferase	AT5G05860	Wang, J., Ma, X., Kojima, M., Sakakibara, H., Hou, B. (2011) N-glucosyltransferase UGT76C2 is involved in cytokinin homeostasis and cytokinin response in Arabidopsis thaliana. Plant & Cell Physiology 52, 2200-2213.
Arabidopsis thaliana	WRI1	AP2/EREB transcription regulator	AT3G54320	Baud, S., Mendoza, M. S., To, A., Harscoët, E., Lepiniec, L., Dubreucq, B. (2007) WRINKLED1 specifies the regulatory action of LEAFY COTYLEDON2 towards fatty acid metabolism during seed maturation in Arabidopsis. The Plant Journal 50, 825-838.
Arabidopsis thaliana	ABA2	short-chain dehydrogenase/reductase	AT1G52340	Cheng, Z. J., Zhao, X. Y., Shao, X. X., Wang, F., Zhou, C., Liu, Y. G., Zhang, Y., Zhang, X. S. (2014) Abscisic acid regulates early seed development in Arabidopsis by ABI5-mediated transcription of SHORT HYPOCOTYL UNDER BLUE1. The Plant Cell 26, 1053-1068.
Arabidopsis thaliana	AGC1-4	AGC protein kinase	AT5G40030	Zhang , Y., Yao , W., Wang , F., Su , Y., Zhang , D., Hu , S., Zhang, X. (2020) AGC protein kinase AGC1-4 mediates seed size in Arabidopsis. Plant Cell Reports 39, 825-837.
Arabidopsis thaliana	AGL40	AGAMOUS-LIKE (AGL) transcription factors	AT4G36590	Kirkbride, R. C., Lu, J., Zhang, C., Mosher, R. A., Baulcombe, D. C., Chen, Z. J. (2019) Maternal small RNAs mediate spatial and temporal regulation of gene expression and seed development in Arabidopsis. Proceedings of the National Academy of Sciences of the United States of America 116, 2761-2766.
Arabidopsis thaliana	AGL91	AGAMOUS-LIKE (AGL) transcription factors	AT3G66656	Kirkbride, R. C., Lu, J., Zhang, C., Mosher, R. A., Baulcombe, D. C., Chen, Z. J. (2019) Maternal small RNAs mediate spatial and temporal regulation of gene expression and seed development in Arabidopsis. Proceedings of the National Academy of Sciences of the United States of America 116, 2761-2766.
Arabidopsis thaliana	AIF2	bHLH transcription factor	AT3G06590	Kim, Y., Kim, S. H., Shin, D. M., Kim, S. H. (2021) ATBS1-INTERACTING FACTOR 2 negatively modulates pollen production and seed formation in Arabidopsis. Frontiers in Plant Science 12, 704958.
Arabidopsis thaliana	CBL2	calcineurin B-like protein 2	AT5G55990	Eckert, C., Offenborn, J. N., Heinz, T., Armarego-Marriott, T., Schültke, S., Zhang, C., Hillmer, S., Heilmann, M., Schumacher, K., Bock, R., Heilmann, I., Kudla, J. (2014) The vacuolar calcium sensors CBL2 and CBL3 affect seed size and embryonic development in Arabidopsis thaliana. The Plant Journal 78, 146-156.
Arabidopsis thaliana	CBL3	calcineurin B-like 3	AT4G26570	Eckert, C., Offenborn, J. N., Heinz, T., Armarego-Marriott, T., Schültke, S., Zhang, C., Hillmer, S., Heilmann, M., Schumacher, K., Bock, R., Heilmann, I., Kudla, J. (2014) The vacuolar calcium sensors CBL2 and CBL3 affect seed size and embryonic development in Arabidopsis thaliana. The Plant Journal 78, 146-156.
Arabidopsis thaliana	CEPR1	Leucine-rich repeat receptor-like kinases	AT5G49660	Taleski, M., Chapman, K., Imin, N., Djordjevic, M. A., Groszmann , M. (2020) The peptide hormone receptor CEPR1 functions in the reproductive tissue to control seed size and yield. Plant Physiology 183, 620-636.
Arabidopsis thaliana	CKX1	cytokinin oxidase/dehydrogenase	AT2G41510	Werner, T., Motyka, V., Laucou, V., Smets, R., Onckelen, H. V., Schmüllinga, T. (2003) Cytokinin-deficient transgenic Arabidopsis plants show multiple developmental alterations indicating opposite functions of cytokinins in the regulation of shoot and root meristem activity. The Plant Cell 15, 2532-2550.
Arabidopsis thaliana	CKX3	cytokinin oxidase/dehydrogenase	AT5G56970	Werner, T., Motyka, V., Laucou, V., Smets, R., Onckelen, H. V., Schmüllinga, T. (2003) Cytokinin-deficient transgenic Arabidopsis plants show multiple developmental alterations indicating opposite functions of cytokinins in the regulation of shoot and root meristem activity. The Plant Cell 15, 2532-2550.
Arabidopsis thaliana	COI1	JA receptor	AT2G39940	Hu, S., Yang, H., Gao, H., Yan, J., Xie, D. (2021) Control of seed size by jasmonate. Science China Life Sciences 64, 1215–1226.
Arabidopsis thaliana	CYCB1;4	cyclin protein	AT2G26760	Ren, D., Wang, X., Yang, M., Yang, L., He, G., Deng, X. (2019) A new regulator of seed size control in Arabidopsis identified by a genome-wide association study. New Phytologist 222, 895–906.
Arabidopsis thaliana	CYP78A9	cytochrome P450 CYP78A9	AT3G61880	Fang, W., Wang, Z., Cui, R., Li, J., Li, Y. (2012) Maternal control of seed size by EOD3/CYP78A6 in Arabidopsis thaliana. The Plant Journal 70, 929-939.
Arabidopsis thaliana	DA1	ubiquitin receptor	AT1G19270	Li, Y., Zheng, L., Corke, F., Smith, C., Bevan, M. W. (2011) Control of final seed and organ size by the DA1 gene family in Arabidopsis thaliana. Genes & Development 22, 1331-1336.
Arabidopsis thaliana	DET2	Steroid-5-alphareductase	AT2G38050	Jiang, W., Huang, H., Hu, Y., Zhu, S., Wang, Z., Lin, W. (2013) Brassinosteroid regulates seed size and shape in Arabidopsis. Plant Physiology 162, 1965–1977.
Arabidopsis thaliana	EFS	histone methyltransferases	AT1G77300	Cheng, L., Shafiq, S., Xu, W., Sun, Q. (2018) EARLY FLOWERING IN SHORT DAYS (EFS) regulates the seed size in Arabidopsis. Science China Life Sciences 61, 214-224.
Arabidopsis thaliana	ENO2	enolase	AT2G36530	Liu, Z., Zheng, L., Pu, L., Ma, X., Wang, X., Wu, Y., Ming, H., Wang, Q., Zhang, G. (2020) ENO2 affects the seed size and weight by adjusting cytokinin content and forming ENO2-bZIP75 complex in Arabidopsis thaliana. Frontiers in Plant Science 11, 574316.
Arabidopsis thaliana	ETF/ETFQO	electron-transfer flavoprotein/electron-transfer flavoprotein:ubiquinone oxidoreductase	AT2G43400	Fonseca-Pereira , P. d., Pham , P. A., Cavalcanti , J. H. F., Omena-Garcia , R. P., Barros , J. A. S., Rosado-Souza , L., Vallarino , J. G., Mutwil , M., Avin-Wittenberg , T., Nunes-Nesi , A., Fernie , A. R., Araújo , W. L. (2022) The Arabidopsis electron-transfer flavoprotein:ubiquinone oxidoreductase is required during normal seed development and germination. The Plant Journal 109, 196-214.
Arabidopsis thaliana	FATA2	fatty acyl thioesterase A protein	AT4G13050	Wang, Q., Huang, W., Jiang, Q., Lian, J., Sun, J., Xu, H., Zhao, H., Liu, Z. (2013) Lower levels of expression of FATA2 gene promote longer siliques with modified seed oil content in Arabidopsis thaliana. Plant Molecular Biology Reporter 31, 1368-1375.
Arabidopsis thaliana	FAX1	Transmembrane proteins	AT3G57280	Tian, Y., Lv, X., Xie, G., Zhang, J., Xu, Y., Chen, F. (2018) Seed-specific overexpression of AtFAX1 increases seed oil content in Arabidopsis. Biochemical and Biophysical Research Communications 500, 370-375.
Arabidopsis thaliana	GEF1	KPP-like protein	AT1G31650	Feng Yu, Jian Li, Yuan Huang, Li Liu, Dongping Li, Liangbi Chen, Sheng Luan (2014) FERONIA receptor kinase controls seed size in Arabidopsis thaliana. Molecular Plant 7, 920-922.
Arabidopsis thaliana	GIF1/AN3	transcriptional co-activators	AT5G28640	Liu, Z., Li, N., Zhang, Y., Li, Y. (2020) Transcriptional repression of GIF1 by the KIX-PPD-MYC repressor complex controls seed size in Arabidopsis. Nature Communications 11, 1846.
Arabidopsis thaliana	GRDP1	glycine-rich domain protein	AT2G22660	Rodríguez-Hernandez, A. A., Muro-Medina, C. V., Ramírez-Alonso, J. I., Jimenez-Bremont, J. F. (2017) Modification of AtGRDP1 gene expression affects silique and seed development in Arabidopsis thaliana. Biochemical and Biophysical Research Communications 486, 252-256.
Arabidopsis thaliana	CH3/JAR1	jasmonate-amido synthetase	AT2G46370	Hu, S., Yang, H., Gao, H., Yan, J., Xie, D. (2021) Control of seed size by jasmonate. Science China Life Sciences 64, 1215–1226.
Arabidopsis thaliana	JAZ6	JA signaling repressor	AT1G72450	Hu, S., Yang, H., Gao, H., Yan, J., Xie, D. (2021) Control of seed size by jasmonate. Science China Life Sciences 64, 1215–1226.
Arabidopsis thaliana	KIX8	histone acetyltransferase	AT3G24150	Liu, Z., Li, N., Zhang, Y., Li, Y. (2020) Transcriptional repression of GIF1 by the KIX-PPD-MYC repressor complex controls seed size in Arabidopsis. Nature Communications 11, 1846.
Arabidopsis thaliana	KIX9	histone acetyltransferase	AT4G32295	Liu, Z., Li, N., Zhang, Y., Li, Y. (2020) Transcriptional repression of GIF1 by the KIX-PPD-MYC repressor complex controls seed size in Arabidopsis. Nature Communications 11, 1846.
Arabidopsis thaliana	MED25/PFT1	nuclear protein	AT1G25540	Hu, S., Yang, H., Gao, H., Yan, J., Xie, D. (2021) Control of seed size by jasmonate. Science China Life Sciences 64, 1215–1226.
Arabidopsis thaliana	MEE45	B3 transcription factor	AT4G00260	Li, Y. J., Yu, Y., Liu, X., Zhang, X. S., Su, Y. H. (2021) The Arabidopsis MATERNAL EFFECT EMBRYO ARREST45 protein modulates maternal auxin biosynthesis and controls seed size by inducing AINTEGUMENTA. The Plant Cell 33, 1907–1926.
Arabidopsis thaliana	MPK6	Mitogen-activated protein kinase	AT2G43790	López-Bucio, J. S., Dubrovsky, J. G., Raya-González, J., Ugartechea-Chirino, Y., López-Bucio, J., Luna-Valdez, L. A. d., Ramos-Vega, M., León, P., Guevara-García, A. A. (2014) Arabidopsis thaliana mitogen-activated protein kinase 6 is involved in seed formation and modulation of primary and lateral root development. Journal of Experimental Botany 65, 169-183.
Arabidopsis thaliana	MYC2	JAZ-interacting transcription factor	AT1G32640	Hu, S., Yang, H., Gao, H., Yan, J., Xie, D. (2021) Control of seed size by jasmonate. Science China Life Sciences 64, 1215–1226.
Arabidopsis thaliana	MYC3	bHLH transcriptional regulator	AT5G46760	Hu, S., Yang, H., Gao, H., Yan, J., Xie, D. (2021) Control of seed size by jasmonate. Science China Life Sciences 64, 1215–1226.
Arabidopsis thaliana	MYC4	bHLH transcriptional regulator	AT4G17880	Hu, S., Yang, H., Gao, H., Yan, J., Xie, D. (2021) Control of seed size by jasmonate. Science China Life Sciences 64, 1215–1226.
Arabidopsis thaliana	MYC5	JAZ-interacting transcription factor	AT5G46830	Hu, S., Yang, H., Gao, H., Yan, J., Xie, D. (2021) Control of seed size by jasmonate. Science China Life Sciences 64, 1215–1226.
Arabidopsis thaliana	NEK6	NIMA-related kinase	AT3G44200	Zhang, B., Chen, H., Mu, R., Zhang, W., Zhao, M., Wei, W., Wang, F., Yu, H., Lei, G., Zou, H., Ma, B., Chen, S., Zhang, J. (2011) NIMA-related kinase NEK6 affects plant growth and stress response in Arabidopsis. The Plant Journal 68, 830-843.
Arabidopsis thaliana	NHL6	NDR1/HIN1-like protein	AT1G65690	Song, W., Cheng, Z., Guo, X., Yu, C., Wang, H., Wang, J., Li, B., Zhang , H., Bao, Y. (2019) Overexpression of NHL6 affects seed production in transgenic Arabidopsis plants. Plant Growth Regulation 88, 41-47.
Arabidopsis thaliana	PMTR1	phytomelatonin receptor	AT3G05010	Yin, X., Bai, Y., Gong, C., Song, W., Wu, Y., Ye, T., Feng, Y. (2022) The phytomelatonin receptor PMTR1 regulates seed development and germination by modulating abscisic acid homeostasis in Arabidopsis thaliana. Journal of Pineal Research 72, e12797.
Arabidopsis thaliana	PPD1	TIFY class II protein	AT4G14713	Liu, Z., Li, N., Zhang, Y., Li, Y. (2020) Transcriptional repression of GIF1 by the KIX-PPD-MYC repressor complex controls seed size in Arabidopsis. Nature Communications 11, 1846.
Arabidopsis thaliana	PPD2	TIFY class II protein	AT4G14720	Liu, Z., Li, N., Zhang, Y., Li, Y. (2020) Transcriptional repression of GIF1 by the KIX-PPD-MYC repressor complex controls seed size in Arabidopsis. Nature Communications 11, 1846.
Arabidopsis thaliana	pPLAIIIα	Phospholipase	AT2G39220	Jang, J. H., Nguyen, N. Q., Légeret, B., Beisson, F., Kim, Y. J., Sim, H. J., Lee, O. R. (2020) Phospholipase pPLAIIIα increases germination rate and resistance to turnip crinkle virus when overexpressed. Plant Physiology 184, 00630.02020.
Arabidopsis thaliana	SAP	F-box protein	AT5G35770	Liu, Z., Li, N., Zhang, Y., Li, Y. (2020) Transcriptional repression of GIF1 by the KIX-PPD-MYC repressor complex controls seed size in Arabidopsis. Nature Communications 11, 1846.
Arabidopsis thaliana	SPF1	nuclear-located ULP2-like SUMO proteases	AT1G09730	Castro, Pedro H., Santos, Miguel Â., Sara Freitas, Pepe Cana-Quijada, Tiago Lourenço, A. A. Rodrigues, M., Fátima Fonseca, Javier Ruiz-Albert, E. Azevedo, J., Tavares, Rui M., G. Castillo, A., R. Bejarano, E., Herlander Azevedo (2018) Arabidopsis thaliana SPF1 and SPF2 are nuclear-located ULP2-like SUMO proteases that act downstream of SIZ1 in plant development. Journal of Experimental Botany 69,…
Arabidopsis thaliana	SPF2	nuclear-located ULP2-like SUMO proteases	AT4G33620	Castro, Pedro H., Santos, Miguel Â., Sara Freitas, Pepe Cana-Quijada, Tiago Lourenço, A. A. Rodrigues, M., Fátima Fonseca, Javier Ruiz-Albert, E. Azevedo, J., Tavares, Rui M., G. Castillo, A., R. Bejarano, E., Herlander Azevedo (2018) Arabidopsis thaliana SPF1 and SPF2 are nuclear-located ULP2-like SUMO proteases that act downstream of SIZ1 in plant development. Journal of Experimental Botany 69,…
Arabidopsis thaliana	UGT80A2	UDP-Glc:sterol glucosyltransferase	AT3G07020	DeBolt, S., Scheible, W. R. d., Schrick, K., Auer, M., Beisson, F., Bischoff, V., Bouvier-Navé, P., Carroll, A., Hematy, K., Li, Y., Milne, J., Nair, M., Schaller, H., Zemla, M., Somerville, C. (2009) Mutations in UDP-glucose:sterol glucosyltransferase in Arabidopsis cause transparent testa phenotype and suberization defect in seeds. Plant Physiology 151, 78-87.
Arabidopsis thaliana	WRKY6	WRKY6 transcription factor	AT1G62300	Song, G., Li, X., Munir, R., Khan, A. R., Azhar, W., Yasin, M. U., Jiang, Q., Bancroft, I., Gan, Y. (2020) The WRKY6 transcription factor affects seed oil accumulation and alters fatty acid compositions in Arabidopsis thaliana. Physiologia Plantarum 169, 612-624.
Arabidopsis thaliana	YUC1	auxin biosynthetic protein	AT4G32540	Li, Y. J., Yu, Y., Liu, X., Zhang, X. S., Su, Y. H. (2021) The Arabidopsis MATERNAL EFFECT EMBRYO ARREST45 protein modulates maternal auxin biosynthesis and controls seed size by inducing AINTEGUMENTA. The Plant Cell 33, 1907–1926.
Arabidopsis thaliana	YUC10	auxin biosynthetic protein	AT1G48910	Li, Y. J., Yu, Y., Liu, X., Zhang, X. S., Su, Y. H. (2021) The Arabidopsis MATERNAL EFFECT EMBRYO ARREST45 protein modulates maternal auxin biosynthesis and controls seed size by inducing AINTEGUMENTA. The Plant Cell 33, 1907–1926.
Arabidopsis thaliana	YUC4	auxin biosynthetic protein	AT5G11320	Li, Y. J., Yu, Y., Liu, X., Zhang, X. S., Su, Y. H. (2021) The Arabidopsis MATERNAL EFFECT EMBRYO ARREST45 protein modulates maternal auxin biosynthesis and controls seed size by inducing AINTEGUMENTA. The Plant Cell 33, 1907–1926.
Arabidopsis thaliana	ABI1	protein phosphatase 2C family protein	AT4G26080	Keith, K., Kraml, M., Dengler, N. G., McCourt, P. (1994) fusca3: a heterochronic mutation affecting late embryo development in Arabidopsis. The Plant Cell 6, 589-600.
Arabidopsis thaliana	ABI2	protein phosphatase 2C family protein	AT5G57050	Keith, K., Kraml, M., Dengler, N. G., McCourt, P. (1994) fusca3: a heterochronic mutation affecting late embryo development in Arabidopsis. The Plant Cell 6, 589-600.
Arabidopsis thaliana	ABI5	basic leucine zipper (bZIP) transcription factor	AT2G36270	Cheng, Z. J., Zhao, X. Y., Shao, X. X., Wang, F., Zhou, C., Liu, Y. G., Zhang, Y., Zhang, X. S. (2014) Abscisic acid regulates early seed development in Arabidopsis by ABI5-mediated transcription of SHORT HYPOCOTYL UNDER BLUE1. The Plant Cell 26, 1053-1068.
Arabidopsis thaliana	AGB1	heterotrimeric G-protein beta subunit	AT4G34460	Chakravorty, D., Trusov, Y., Acharya, B. R., Sheahan, M. B., McCurdy, D. W., Assmann, S. M., Botella, J. R. (2011) An atypical heterotrimeric G-protein γ-subunit is involved in guard cell K+-channel regulation and morphological development in Arabidopsis thaliana. The Plant Journal 67, 840-851.
Arabidopsis thaliana	AGG3	G-protein γ subunit	AT5G20635	Li, S., Liu, Y., Zheng, L., Chen, L., Li, N., Corke, F., Lu, Y., Fu, X., Zhu, Z., Bevan, M. W., Li, Y. (2012) The plant-specific G protein γ subunit AGG3 influences organ size and shape in Arabidopsis thaliana. New Phytologist 194, 690-703.
Arabidopsis thaliana	AGL11/STK	MADS-box transcription factor	AT4G09960	Anusak Pinyopich, Gary S. Ditta, Beth Savidge, Sarah J. Liljegren, Elvira Baumann, Wisman & , E., Yanofsky, M. F. (2003) Assessing the redundancy of MADS-box genes during carpel and ovule development. Nature 424, 85-88.
Arabidopsis thaliana	AHK2	sensor histidine kinases	AT5G35750	Riefler, M., Novak, O., Strnad, M., Schmülling, T. (2006) Arabidopsis cytokinin receptor mutants reveal functions in shoot growth, leaf senescence, seed size, germination, root development, and cytokinin metabolism. The Plant Cell 18, 40-54.
Arabidopsis thaliana	AHK3	sensor histidine kinases	AT1G27320	Riefler, M., Novak, O., Strnad, M., Schmülling, T. (2006) Arabidopsis cytokinin receptor mutants reveal functions in shoot growth, leaf senescence, seed size, germination, root development, and cytokinin metabolism. The Plant Cell 18, 40-54.
Arabidopsis thaliana	AHP1	histidine-containing phosphotransmitter	AT3G21510	Hutchison, C. E., Jie Li, b. C. A., Gonzalez, M., Lee, E., Lewis, M. W., Maxwell, B. B., Perdue, T. D., Schaller, G. E., Alonso, J. M., Ecker, J. R., Kieber, J. J. (2006) The Arabidopsis Histidine Phosphotransfer Proteins Are Redundant Positive Regulators of Cytokinin Signaling. The Plant Cell 18, 3073-3087.
Arabidopsis thaliana	AHP2	histidine-containing phosphotransmitter	AT3G29350	Hutchison, C. E., Jie Li, b. C. A., Gonzalez, M., Lee, E., Lewis, M. W., Maxwell, B. B., Perdue, T. D., Schaller, G. E., Alonso, J. M., Ecker, J. R., Kieber, J. J. (2006) The Arabidopsis Histidine Phosphotransfer Proteins Are Redundant Positive Regulators of Cytokinin Signaling. The Plant Cell 18, 3073-3087.
Arabidopsis thaliana	AHP3	histidine-containing phosphotransmitter	AT5G39340	Hutchison, C. E., Jie Li, b. C. A., Gonzalez, M., Lee, E., Lewis, M. W., Maxwell, B. B., Perdue, T. D., Schaller, G. E., Alonso, J. M., Ecker, J. R., Kieber, J. J. (2006) The Arabidopsis Histidine Phosphotransfer Proteins Are Redundant Positive Regulators of Cytokinin Signaling. The Plant Cell 18, 3073-3087.
Arabidopsis thaliana	AHP4	HPT phosphotransmitter	AT3G16360	Hutchison, C. E., Jie Li, b. C. A., Gonzalez, M., Lee, E., Lewis, M. W., Maxwell, B. B., Perdue, T. D., Schaller, G. E., Alonso, J. M., Ecker, J. R., Kieber, J. J. (2006) The Arabidopsis Histidine Phosphotransfer Proteins Are Redundant Positive Regulators of Cytokinin Signaling. The Plant Cell 18, 3073-3087.
Arabidopsis thaliana	AHP5	histidine-containing phosphotransfer factor	AT1G03430	Hutchison, C. E., Jie Li, b. C. A., Gonzalez, M., Lee, E., Lewis, M. W., Maxwell, B. B., Perdue, T. D., Schaller, G. E., Alonso, J. M., Ecker, J. R., Kieber, J. J. (2006) The Arabidopsis Histidine Phosphotransfer Proteins Are Redundant Positive Regulators of Cytokinin Signaling. The Plant Cell 18, 3073-3087.
Arabidopsis thaliana	AMI1/TOC64-I	Toc64-related proteins	AT1G08980	Tenorio-Berrío, R., Pérez-Alonso, M.-M., Vicente-Carbajosa, J., Martín-Torres, L., Dreyer, I., Pollmann, S. (2018) Identification of two auxin-regulated potassium transporters involved in seed maturation. International Journal of Molecular Sciences 19, 2132.
Arabidopsis thaliana	ANT	Integrase-type DNA-binding superfamily protein	AT4G37750	Mizukami, Y., Fischer, R. L. (2000) Plant organ size control: AINTEGUMENTA regulates growth and cell numbers during organogenesis. Proceedings of the National Academy of Sciences of the United States of America 97, 942-947.
Arabidopsis thaliana	ARF2	auxin response factor	AT5G62000	Schruff, M. C., Spielman, M., Tiwari, S., Adams, S., Fenby, N., Scott, R. J. (2006) The AUXIN RESPONSE FACTOR 2 gene of Arabidopsis links auxin signalling, cell division, and the size of seeds and other organs. Development 133, 251-261.
Arabidopsis thaliana	ARR1	Response Regulators	AT3G16857	Argyros, R. D., Mathews, D. E., Chiang, Y.-H., Palmer, C. M., Thibault, D. M., Etheridge, N., Argyros, D. A., Mason, M. G., Kieber, J. J., Schaller, G. E. (2008) Type B response regulators of Arabidopsis play key roles in cytokinin signaling and plant development. The Plant Cell 20, 2102-2116.
Arabidopsis thaliana	ARR10	Response Regulators	AT4G31920	Argyros, R. D., Mathews, D. E., Chiang, Y.-H., Palmer, C. M., Thibault, D. M., Etheridge, N., Argyros, D. A., Mason, M. G., Kieber, J. J., Schaller, G. E. (2008) Type B response regulators of Arabidopsis play key roles in cytokinin signaling and plant development. The Plant Cell 20, 2102-2116.
Arabidopsis thaliana	ARR12	Response Regulators	AT2G25180	Argyros, R. D., Mathews, D. E., Chiang, Y.-H., Palmer, C. M., Thibault, D. M., Etheridge, N., Argyros, D. A., Mason, M. G., Kieber, J. J., Schaller, G. E. (2008) Type B response regulators of Arabidopsis play key roles in cytokinin signaling and plant development. The Plant Cell 20, 2102-2116.
Arabidopsis thaliana	AtcwINV2	cell wall invertase	AT3G52600	Liu, J., Huang, J., Guo, H., Lan, L., Wang, H., Xu, Y., Yang, X., Li, W., Tong, H., Xiao, Y., Pan, Q., Qiao, F., Raihan, M. S., Liu, H., Zhang, X., Yang, N., Wang, X., Deng, M., Jin, M., Zhao, L., Luo, X., Zhou, Y., Li, X., Zhan, W., Liu, N., Wang, H., Chen, G., Li, Q., Yan, J. (2017) The conserved and unique genetic architecture of kernel size and weight in maize and rice. Plant Physiology 175, …
Arabidopsis thaliana	BRI1	Leucine‐rich repeat receptor‐like kinases	AT4G39400	Jiang, W., Huang, H., Hu, Y., Zhu, S., Wang, Z., Lin, W. (2013) Brassinosteroid regulates seed size and shape in Arabidopsis. Plant Physiology 162, 1965–1977.
Arabidopsis thaliana	BX3/XYL3	β-D-xylosidase	AT5G09730	Minic, Z., Do, C. T., Rihouey, C., Morin, H., Lerouge, P., Jouanin, L. (2006) Purification, functional characterization, cloning, and identification of mutants of a seed-specific arabinan hydrolase in Arabidopsis. Journal of Experimental Botany 57, 2339-2351.
Arabidopsis thaliana	CKI1	Signal transduction histidine kinase	AT2G47430	Deng, Y., Dong, H., Mu, J., Ren, B., Zheng, B., Ji, Z., Yang, W., Liang, Y., Zuo , J. (2010) Arabidopsis histidine kinase CKI1 acts upstream of HISTIDINE PHOSPHOTRANSFER PROTEINS to regulate female gametophyte development and vegetative growth. The Plant Cell 22, 1232-1248.
Arabidopsis thaliana	CLE8	peptide ligand	AT1G67775	Elisa Fiume, Fletcher, J. C. (2012) Regulation of Arabidopsis embryo and endosperm development by the polypeptide signaling molecule CLE8. The Plant Cell 24, 1000-1012.
Arabidopsis thaliana	CLF	histone methyltransferase	AT2G23380	Liu, J., Deng, S., Wang, H., Ye, J., Wu, H., Sun, H., Chua, N. (2016) CURLY LEAF regulates gene sets coordinating seed size and lipid biosynthesis. Plant Physiology 171, 424-436.
Arabidopsis thaliana	CRE1/ AHK4	sensor histidine kinases	AT2G01830	Riefler, M., Novak, O., Strnad, M., Schmülling, T. (2006) Arabidopsis cytokinin receptor mutants reveal functions in shoot growth, leaf senescence, seed size, germination, root development, and cytokinin metabolism. The Plant Cell 18, 40-54.
Arabidopsis thaliana	CRK5	Calcium-Dependent Protein Kinase-Related Kinase	AT3G50530	Baba, A. I., Valkai, I., Labhane, N. M., Koczka, L., Andrási, N., Klement, É., Darula, Z., Medzihradszky, K. F., Szabados, L., Fehér, A., Rigó, G., Cséplő, Á. (2019) CRK5 protein kinase contributes to the progression of embryogenesis of Arabidopsis thaliana. International Journal of Molecular Sciences 20, 6120.
Arabidopsis thaliana	CYCD7;1	D-type cyclin	AT5G02110	Sornay, E., Forzani, C., Forero-Vargas, M., Dewitte, W., Murray, J. A. H. (2015) Activation of CYCD7;1 in the central cell and early endosperm overcomes cell-cycle arrest in the Arabidopsis female gametophyte, and promotes early endosperm and embryo development. The Plant Journal 84, 41-55.
Arabidopsis thaliana	DA2	E3 ubiquitin ligase	AT1G78420	Xia, T., Li, N., Dumenil, J., Li, J., Kamenski, A., Bevan, M. W., Gao, F., Li, Y. (2013) The ubiquitin receptor DA1 interacts with the E3 ubiquitin ligase DA2 to regulate seed and organ size in Arabidopsis. The Plant Cell 25, 3347-3359.
Arabidopsis thaliana	DA2L	RING/U-box superfamily protein	AT1G17145	Xia, T., Li, N., Dumenil, J., Li, J., Kamenski, A., Bevan, M. W., Gao, F., Li, Y. (2013) The ubiquitin receptor DA1 interacts with the E3 ubiquitin ligase DA2 to regulate seed and organ size in Arabidopsis. The Plant Cell 25, 3347-3359.
Arabidopsis thaliana	DAR1	Ubiquitin receptor	AT4G36860	Li, Y., Zheng, L., Corke, F., Smith, C., Bevan, M. W. (2008) Control of final seed and organ size by the DA1 gene family in Arabidopsis thaliana. Genes & Development 22, 1331-1336.
Arabidopsis thaliana	DDM1	chromatin remodeling factor	AT5G66750	Xiao, W., Brown, R. C., Lemmon, B. E., Harada, J. J., Goldberg, R. B., Fischer , R. L. (2006) Regulation of seed size by hypomethylation of maternal and paternal genomes. Plant Physiology 142, 1160-1168.
Arabidopsis thaliana	DMP8	DUF679 domain membrane protein	AT1G09157	Xiong, H., Wang, W., Sun, M. (2020) Endosperm development is an autonomously programmed process independent of embryogenesis. The Plant Cell 33, 1151-1160.
Arabidopsis thaliana	DMP9	DUF679 domain membrane protein	AT5G39650	Xiong, H., Wang, W., Sun, M. (2020) Endosperm development is an autonomously programmed process independent of embryogenesis. The Plant Cell 33, 1151-1160.
Arabidopsis thaliana	DPA4/NGAL3	B3 domain transcriptional repressor	AT5G06250	Zhang, Y., Du, L., Xu, R., Cui, R., Hao, J., Sun, C., Lia, Y. (2015) Transcription factors SOD7/NGAL2 and DPA4/NGAL3 act redundantly to regulate seed size by directly repressing KLU expression in Arabidopsis thaliana. The Plant Cell 27, 620–632.
Arabidopsis thaliana	DUF4	nuclear protein	AT2G46840	Chen, G., Cao, X., Ma, Z., Tang, Y., Zeng, Y., Chen, L., Ye, D., Zhang, X. (2018) Overexpression of the nuclear protein gene AtDUF4 increases organ size in Arabidopsis thaliana and Brassica napus. Journal of Genetics and Genomics 45, 459-462.
Arabidopsis thaliana	ELA1	CYP714A1	AT5G24910	Creff, A., Brocard, L., Ingram, G. (2015) A mechanically sensitive cell layer regulates the physical properties of the Arabidopsis seed coat. Nature Communications 6, 6382.
Arabidopsis thaliana	EMS1/EXS	leucine-rich repeat receptor protein kinase	AT5G07280	Canales, C., Bhatt, A. M., Scott, R., Dickinson, H. (2002) EXS, a putative LRR receptor kinase, regulates male germline cell number and tapetal identity and promotes seed development in Arabidopsis. Current Biology 12, 1718-1727.
Arabidopsis thaliana	EOD1/BB	E3 ubiquitin ligase	AT3G63530	Disch, S., Anastasiou, E., Sharma, V. K., Laux, T., Fletcher, J. C., Lenhard, M. (2006) The E3 ubiquitin ligase BIG BROTHER controls Arabidopsis organ size in a dosage-dependent manner. Current Biology 16, 272-279.
Arabidopsis thaliana	EOD3/CYP78A6	cytochrome P450/CYP78A6	AT2G46660	Fang, W., Wang, Z., Cui, R., Li, J., Li, Y. (2012) Maternal control of seed size by EOD3/CYP78A6 in Arabidopsis thaliana. The Plant Journal 70, 929-939.
Arabidopsis thaliana	FER	plasma membrane receptor kinase	AT3G51550	Feng Yu, Jian Li, Yuan Huang, Li Liu, Dongping Li, Liangbi Chen, Sheng Luan (2014) FERONIA receptor kinase controls seed size in Arabidopsis thaliana. Molecular Plant 7, 920-922.
Arabidopsis thaliana	FIE/FIS3	Transducin/WD40 repeat-like superfamily protei	AT3G20740	Luo, M., Bilodeau, P., Dennis, E. S., Peacock, W. J., Chaudhury, A. (2000) Expression and parent-of-origin effects for FIS2, MEA, and FIE in the endosperm and embryo of developing Arabidopsis seeds. Proceedings of the National Academy of Sciences of the United States of America 97, 10637-10642.
Arabidopsis thaliana	FIS2	VEFS-Box of polycomb protein	AT2G35670	Luo, M., Bilodeau, P., Dennis, E. S., Peacock, W. J., Chaudhury, A. (2000) Expression and parent-of-origin effects for FIS2, MEA, and FIE in the endosperm and embryo of developing Arabidopsis seeds. Proceedings of the National Academy of Sciences of the United States of America 97, 10637-10642.
Arabidopsis thaliana	FLO2	Tetratricopeptide repeat (TPR)-like superfamily protein	AT1G15290	Kihira, M., Taniguchi, K., Kaneko, C., Ishii, Y., Aoki, H., Koyanagi, A., Kusano, H., Suzui, N., Yin, Y., Kawachi, N., Fujimaki, S., Shimada, H. (2017) Arabidopsis thaliana FLO2 is involved in efficiency of photoassimilate translocation, which is associated with leaf growth and aging, yield of seeds and seed quality. Plant and Cell Physiology 58, 440-450.
Arabidopsis thaliana	GASA4	gibberellin-regulated protein	AT5G15230	Roxrud, I., Lid, S. E., Fletcher, J. C., Schmidt, E. D. L., Opsahl-Sorteberg , H. G. (2007) GASA4, one of the 14-member Arabidopsis GASA family of small polypeptides, regulates flowering and seed development. Plant and Cell Physiology 48, 471-483.
Arabidopsis thaliana	GEX2	transmembrane domain containing protein	AT5G49150	Xiong, H., Wang, W., Sun, M. (2020) Endosperm development is an autonomously programmed process independent of embryogenesis. The Plant Cell 33, 1151-1160.
Arabidopsis thaliana	GLCAT14A	β-glucuronosyltransferase	AT5G39990	Ajayi, O. O., Held, M. A., Showalter, A. M. (2021) Two beta-glucuronosyltransferases involved in the biosynthesis of type II arabinogalactans function in mucilage polysaccharide matrix organization in Arabidopsis thaliana. BMC Plant Biology 21, 245.
Arabidopsis thaliana	GLCAT14C	β-glucuronosyltransferase	AT5G15050	Ajayi, O. O., Held, M. A., Showalter, A. M. (2021) Two beta-glucuronosyltransferases involved in the biosynthesis of type II arabinogalactans function in mucilage polysaccharide matrix organization in Arabidopsis thaliana. BMC Plant Biology 21, 245.
Arabidopsis thaliana	GLN1;1	cytosolic and plastidial glutamine synthetases	AT5G37600	Ji, Y., Li, Q., Liu, G., Selvaraj, G., Zheng, Z., Zou, J., Wei, Y. (2019) Roles of cytosolic glutamine synthetases in Arabidopsis development and stress responses. Plant and Cell Physiology 60, 657-671.
Arabidopsis thaliana	GLN1;2	cytosolic and plastidial glutamine synthetases	AT1G66200	Ji, Y., Li, Q., Liu, G., Selvaraj, G., Zheng, Z., Zou, J., Wei, Y. (2019) Roles of cytosolic glutamine synthetases in Arabidopsis development and stress responses. Plant and Cell Physiology 60, 657-671.
Arabidopsis thaliana	GLN1;3	cytosolic and plastidial glutamine synthetases	AT3G17820	Ji, Y., Li, Q., Liu, G., Selvaraj, G., Zheng, Z., Zou, J., Wei, Y. (2019) Roles of cytosolic glutamine synthetases in Arabidopsis development and stress responses. Plant and Cell Physiology 60, 657-671.
Arabidopsis thaliana	GOA	MADS-box protein	AT1G31140	Paolo, b. D., Orozco-Arroyo, G., Rotasperti, L., Masiero, S., Colombo, L., Folter, S. d., Ambrose, B. A., Caporali, E., Ezquer, I., Mizzotti, C. (2021) Genetic interaction of SEEDSTICK, GORDITA and AUXIN RESPONSE FACTOR 2 during seed development. Genes 12, 1189.
Arabidopsis thaliana	GPA1	alpha subunit of a heterotrimeric GTP-binding protein	AT2G26300	Chakravorty, D., Trusov, Y., Acharya, B. R., Sheahan, M. B., McCurdy, D. W., Assmann, S. M., Botella, J. R. (2011) An atypical heterotrimeric G-protein γ-subunit is involved in guard cell K+-channel regulation and morphological development in Arabidopsis thaliana. The Plant Journal 67, 840-851.
Arabidopsis thaliana	Hsp101	Casein lytic proteinase/heat shock protein	AT1G74310	Lalit Dev Tiwari, Ritesh Kumar, Vijyesh Sharma, Alok Kumar Sahu, Balram Sahu, Naithani , S. C., Grover, A. (2021) Stress and development phenotyping of Hsp101 and diverse other Hsp mutants of Arabidopsis thaliana. Journal of Plant Biochemistry and Biotechnology 30, 889-905.
Arabidopsis thaliana	IKU1	VQ motif-containing protein	AT2G35230	Garcia, D., Saingery, V., Chambrier, P., Mayer, U., Jürgens, G., Berger, F. d. r. (2003) Arabidopsis haiku mutants reveal new controls of seed size by endosperm. Plant Physiology 131, 1661-1670.
Arabidopsis thaliana	IKU2	leucine rich repeat kinase	AT3G19700	Garcia, D., Saingery, V., Chambrier, P., Mayer, U., Jürgens, G., Berger, F. d. r. (2003) Arabidopsis haiku mutants reveal new controls of seed size by endosperm. Plant Physiology 131, 1661-1670.
Arabidopsis thaliana	KLU/CYP78A5	cytochrome P450 CYP78A5	AT1G13710	Adamski, N. M., Anastasiou, E., Eriksson, S., O'Neill, C. M., Lenhard, M. (2009) Local maternal control of seed size by KLUH/CYP78A5-dependent growth signaling. Proceedings of the National Academy of Sciences of the United States of America 106, 20115-20120.
Arabidopsis thaliana	KRP4	ICK/KRPs family protein	AT2G32710	Sizani, B. L., Kalve, S., Markakis, M. N., Domagalska, M. A., Stelmaszewska, J., AbdElgawad, H., Zhao, X. a., Veylder, L. D., Vos, D. D., Broeckhove, J., Schnittger, A., Beemster, G. T. S. (2019) Multiple mechanisms explain how reduced KRP expression increases leaf size of Arabidopsis thaliana. New Phytologist 221, 1345-1358.
Arabidopsis thaliana	KRP6	ICK/KRPs family protein	AT3G19150	Sizani, B. L., Kalve, S., Markakis, M. N., Domagalska, M. A., Stelmaszewska, J., AbdElgawad, H., Zhao, X. a., Veylder, L. D., Vos, D. D., Broeckhove, J., Schnittger, A., Beemster, G. T. S. (2019) Multiple mechanisms explain how reduced KRP expression increases leaf size of Arabidopsis thaliana. New Phytologist 221, 1345-1358.
Arabidopsis thaliana	KRP7	ICK/KRPs family protein	AT1G49620	Sizani, B. L., Kalve, S., Markakis, M. N., Domagalska, M. A., Stelmaszewska, J., AbdElgawad, H., Zhao, X. a., Veylder, L. D., Vos, D. D., Broeckhove, J., Schnittger, A., Beemster, G. T. S. (2019) Multiple mechanisms explain how reduced KRP expression increases leaf size of Arabidopsis thaliana. New Phytologist 221, 1345-1358.
Arabidopsis thaliana	LecRK-VIII.2	lectin receptor-like kinase	AT5G03140	Xiao, W., Hu, S., Zou, X., Cai, R., Liao, R., Lin, X., Yao, R., Guo, X. (2021) Lectin receptor-like kinase LecRK-VIII.2 is a missing link in MAPK signaling-mediated yield control. Plant Physiology 187, 303-320.
Arabidopsis thaliana	MAX2	F-box protein	AT2G42620	Li, W., Nguyen, K. H., Ha, C. V., Watanabe, Y., Tran, L. S. P. (2019) Crosstalk between the cytokinin and MAX2 signaling pathways in growth and callus formation of Arabidopsis thaliana. Biochemical and Biophysical Research Communications 511, 300-306.
Arabidopsis thaliana	MEA/FIS1	Polycomb Repressive Complex 2	AT1G02580	Luo, M., Bilodeau, P., Dennis, E. S., Peacock, W. J., Chaudhury, A. (2000) Expression and parent-of-origin effects for FIS2, MEA, and FIE in the endosperm and embryo of developing Arabidopsis seeds. Proceedings of the National Academy of Sciences of the United States of America 97, 10637-10642.
Arabidopsis thaliana	MET1	cytosine methyltransferase	AT5G49160	Xiao, W., Brown, R. C., Lemmon, B. E., Harada, J. J., Goldberg, R. B., Fischer , R. L. (2006) Regulation of seed size by hypomethylation of maternal and paternal genomes. Plant Physiology 142, 1160-1168.
Arabidopsis thaliana	MINI3	WRKY transcription factor	AT1G55600	Luo, M., Dennis, E. S., Berger, F., Peacock, W. J., Chaudhury , A. (2005) MINISEED3 (MINI3), a WRKY family gene, and HAIKU2 (IKU2), a leucine-rich repeat (LRR) KINASE gene, are regulators of seed size in Arabidopsis. Proceedings of the National Academy of Sciences of the United States of America 102, 17531-17536.
Arabidopsis thaliana	MKK4	Mitogen-activated protein kinase kinase	AT1G51660	Zhang, M., Wu, H., Su, J., Wang, H., Zhu, Q., Liu, Y., Xu, J., Lukowitz, W., Zhang, S. (2017) Maternal control of embryogenesis by MPK6 and its upstream MKK4/MKK5 in Arabidopsis. The Plant Journal 92, 1005–1019.
Arabidopsis thaliana	MKK5	Mitogen-activated protein kinase kinase	AT3G21220	Zhang, M., Wu, H., Su, J., Wang, H., Zhu, Q., Liu, Y., Xu, J., Lukowitz, W., Zhang, S. (2017) Maternal control of embryogenesis by MPK6 and its upstream MKK4/MKK5 in Arabidopsis. The Plant Journal 92, 1005–1019.
Arabidopsis thaliana	Mob1A	cell cycle-associated protein	AT5G45550	Xiong, J., Cui, X., Yuan, X., Yu, X., Sun, J., Gong , Q. (2016) The Hippo/STE20 homolog SIK1 interacts with MOB1 to regulate cell proliferation and cell expansion in Arabidopsis. Journal of Experimental Botany 67, 1461-1475.
Arabidopsis thaliana	MPK10	MAP Kinase	AT3G59790	Xi, X., Hu, Z., Nie, X., Meng, M., Xu, H., Li, J. (2021) Cross inhibition of MPK10 and WRKY10 participating in the growth of endosperm in Arabidopsis thaliana. Frontiers in Plant Science 12, 640346.
Arabidopsis thaliana	mtE2-1	mitochondrial pyruvate dehydrogenase complex	AT3G52200	Yu , H., Du , X., Zhang , F., Zhang , F., Hu , Y., Liu , S., Jiang , X., Wang , G., Liu, D. (2012) A mutation in the E2 subunit of the mitochondrial pyruvate dehydrogenase complex in Arabidopsis reduces plant organ size and enhances the accumulation of amino acids and intermediate products of the TCA cycle. Planta 236, 387-399.
Arabidopsis thaliana	MYB56	MYB transcription factor	AT5G17800	Zhang, Y., Liang, W., Shi, J., Xu, J., Zhang, D. (2013) MYB56 encoding a R2R3 MYB transcription factor regulates seed size in Arabidopsis thaliana. Journal of Integrative Plant Biology 55, 1166-1178.
Arabidopsis thaliana	P4H1	Prolyl-4-hydroxylases	AT2G43080	Asif, M. H., Trivedi, P. K., Misra, P., Nath, P. (2009) Prolyl-4-hydroxylase (AtP4H1) mediates and mimics low oxygen response in Arabidopsis thaliana. Functional & Integrative Genomics 9, 525-535.
Arabidopsis thaliana	PHERES1	MADS-box transcription factor	AT1G65330	Köhler , C., Hennig, L., Spillane, C., Pien, S., Gruissem, W., Grossniklaus, U. (2003) The Polycomb-group protein MEDEA regulates seed development by controlling expression of the MADS-box gene PHERES1. Genes & Development 17, 1540-1553.
Arabidopsis thaliana	PKL	CHD3 remodeler	AT2G25170	Carter, B., Henderson, J. T., Svedin, E., Fiers, M., McCarthy, K., Smith, A., Guo, C., Bishop, B., Zhang, H., Riksen, T., Shockley, A., Dilkes, B. P., Boutilier, K., Ogas, J. (2016) Cross-talk between sporophyte and gametophyte generations is promoted by CHD3 chromatin remodelers in Arabidopsis thaliana. Genetics 203, 817–829.
Arabidopsis thaliana	PKR2	chromatin remodeling factor	AT4G31900	Carter, B., Henderson, J. T., Svedin, E., Fiers, M., McCarthy, K., Smith, A., Guo, C., Bishop, B., Zhang, H., Riksen, T., Shockley, A., Dilkes, B. P., Boutilier, K., Ogas, J. (2016) Cross-talk between sporophyte and gametophyte generations is promoted by CHD3 chromatin remodelers in Arabidopsis thaliana. Genetics 203, 817–829.
Arabidopsis thaliana	RGE1	basic helix-loop-helix (bHLH) DNA-binding superfamily protein	AT1G49770	Kondou, Y., Nakazawa, M., Kawashima, M., Ichikawa, T., Yoshizumi, T., Suzuki, K., Ishikawa, A., Koshi, T., Matsui, R., Muto, S., Matsui, M. (2008) RETARDED GROWTH OF EMBRYO1, a new basic helix-loop-helix protein, expresses in endosperm to control embryo growth. Plant Physiology 147, 1924-1935.
Arabidopsis thaliana	RPT2A	26S proteasome regulatory particle AAA-ATPase	AT4G29040	Kurepa, J., Wang, S., Li, Y., Zaitlin, D., Pierce, A. J., Smalle , J. A. (2009) Loss of 26S proteasome function leads to increased cell size and decreased cell number in arabidopsis shoot organs. Plant Physiology 150, 178-189.
Arabidopsis thaliana	SAMBA	plant-specific negative regulator of the APC/C complex	AT1G32310	Eloya, N. B., Gonzaleza, N., Leenea, J. V., Maleuxa, K., Vanhaerena, H., Mildea, L. D., Dhondta, S., Vercruyssea, L., Wittersc, E., Mercierf, R., Cromerf, L., Beemsterd, G. T. S., Remautg, H., Montagub, M. C. E. V., Jaegera, G. D., Ferreirah, P. C. G., Inzéa, D. (2012) SAMBA, a plant-specific anaphase-promoting complex/cyclosome regulator is involved in early development and A-type cyclin stabili…
Arabidopsis thaliana	SGO1	meiotic centromere cohesion protein	AT3G10440	Sizani, B. L., Kalve, S., Markakis, M. N., Domagalska, M. A., Stelmaszewska, J., AbdElgawad, H., Zhao, X. a., Veylder, L. D., Vos, D. D., Broeckhove, J., Schnittger, A., Beemster, G. T. S. (2019) Multiple mechanisms explain how reduced KRP expression increases leaf size of Arabidopsis thaliana. New Phytologist 221, 1345-1358.
Arabidopsis thaliana	SHB1	EXS (ERD1/XPR1/SYG1) family protein	AT4G25350	Zhou, Y., Zhang, X., Kang, X., Zhao, X., Zhang, X., Ni, M. (2009) SHORT HYPOCOTYL UNDER BLUE1 associates with MINISEED3 and HAIKU2 promoters in vivo to regulate Arabidopsis seed development. The Plant Cell 21, 106-117.
Arabidopsis thaliana	SHK1/CYP72C1	CYP72C1	AT1G17060	Takahashi, N., Nakazawa, M., Shibata, K., Yokota, T., Ishikawa, A., Suzuki, K., Kawashima, M., Ichikawa, T., Shimada, H., Matsui, M. (2005) shk1-D, a dwarf Arabidopsis mutant caused by activation of the CYP72C1 gene, has altered brassinosteroid levels. The Plant Journal 42, 13-22.
Arabidopsis thaliana	SIK1	STE20-like kinase	AT1G69220	Xiong, J., Cui, X., Yuan, X., Yu, X., Sun, J., Gong , Q. (2016) The Hippo/STE20 homolog SIK1 interacts with MOB1 to regulate cell proliferation and cell expansion in Arabidopsis. Journal of Experimental Botany 67, 1461-1475.
Arabidopsis thaliana	SOD2/UBP15	Ubiquitin-Specific Protease	AT1G17110	Du, L., Li, N., Chen, L., Xu, Y., Li, Y., Zhang, Y., Li, C., Li , Y. (2014) The ubiquitin receptor DA1 regulates seed and organ size by modulating the stability of the ubiquitin-specific protease UBP15/SOD2 in Arabidopsis. The Plant Cell 26, 665-677.
Arabidopsis thaliana	SOD7/NGAL2	B3 domain transcriptional repressor	AT3G11580	Zhang, Y., Du, L., Xu, R., Cui, R., Hao, J., Sun, C., Lia, Y. (2015) Transcription factors SOD7/NGAL2 and DPA4/NGAL3 act redundantly to regulate seed size by directly repressing KLU expression in Arabidopsis thaliana. The Plant Cell 27, 620–632.
Arabidopsis thaliana	SPATULA/SPT	bHLH transcription factor	AT4G36930	Liu , B., Hua , C., Song , G., Wu , M., Cui , R., Zhang , A., Liu , Y., Huang , L., Yan , A., Ali , I., Khan & , A. R., Gan, Y. (2017) The SPATULA transcription factor regulates seed oil content by controlling seed specific genes in Arabidopsis thaliana. Plant Growth Regulation 82, 111-121.
Arabidopsis thaliana	TFL1	phosphatidylethanolamine binding protein	AT5G03840	Zhang, B., Li, C., Li, Y., Yu, H. (2020) Mobile TERMINAL FLOWER1 determines seed size in Arabidopsis. Nature Plants 6, 1146–1157.
Arabidopsis thaliana	TTG2	WRKY transcription factor	AT2G37260	Garcia, D., Gerald, J. N. F., Berger, F. d. r. (2005) Maternal control of integument cell elongation and zygotic control of endosperm growth are coordinated to determine seed size in Arabidopsis. The Plant Cell 17, 52–60.
Arabidopsis thaliana	UPF1	RNA helicase	AT5G47010	Yoine, M., Nishii, T., Nakamura, K. (2006) Arabidopsis UPF1 RNA helicase for nonsense-mediated mRNA decay is involved in seed size control and is essential for growth. Plant and Cell Physiology 47, 572–580.
Arabidopsis thaliana	USG80B1	UDP-Glc:sterol glucosyltransferase	AT1G43620	DeBolt, S., Scheible, W. R. d., Schrick, K., Auer, M., Beisson, F., Bischoff, V., Bouvier-Navé, P., Carroll, A., Hematy, K., Li, Y., Milne, J., Nair, M., Schaller, H., Zemla, M., Somerville, C. (2009) Mutations in UDP-glucose:sterol glucosyltransferase in Arabidopsis cause transparent testa phenotype and suberization defect in seeds. Plant Physiology 151, 78-87.
Arabidopsis thaliana	WOX8	WOX family transcription factor	AT5G45980	Fiume, E., Fletcher, J. C. (2012) Regulation of Arabidopsis embryo and endosperm development by the polypeptide signaling molecule CLE8. The Plant Cell 24, 1000-1012.
Arabidopsis thaliana	XYL1	α-xylosidase	AT1G68560	Marzo, Maurizio D., Ebeling Viana, V., Camilla Banfi, Valeria Cassina, Roberta Corti, Humberto Herrera-Ubaldo, Nicola Babolin, Andrea Guazzotti, Edward Kiegle, Veronica Gregis, Folter, Stefan d., Javier Sampedro, Francesco Mantegazza, Lucia Colombo, Ignacio Ezquer (2021) Cell wall modifications by α-XYLOSIDASE1 are required for the control of seed and fruit size. Journal of Experimental Botany 73…
Arabidopsis thaliana	YUC9	YUCCA family protein	AT1G04180	Tenorio-Berrío, R., Pérez-Alonso, M.-M., Vicente-CarbajosaD, J., Martín-Torres, L., Dreyer, I., Pollmann, S. (2018) Identification of two Auxin-regulated potassium transporters involved in seed maturation. International Journal of Molecular Sciences 19, 2132.
Arabidopsis thaliana	CKX2	cytokinin oxidase 2	AT2G19500	Li, J., Nie, X., Tan, J. L. H., Berger, F. (2013) Integration of epigenetic and genetic controls of seed size by cytokinin in Arabidopsis. Proceedings of the National Academy of Sciences of the United States of America 110, 15479-15484.
Flax	LuLEA1	Late embryogenesis abundant protein	Lus10016273	Li , Z., Chi , H., Liu , C., Zhang , T., Han , L., Li , L., Pei , X., Long, Y. (2021) Genome-wide identification and functional characterization of LEA genes during seed development process in linseed flax (Linum usitatissimum L.). BMC Plant Biology 21, 193.

## Sheet: Table S7
Table S7. Seed size related genes in model species Arabidopsis and rice were aligned homologous to flax genome (E-value < 1.0E-50).
Species	Gene ID	Flax gene ID	E-value
rice	LOC_Os01g01470	Lus10001648	3.39e-72
rice	LOC_Os01g01470	Lus10003269	1.11e-55
rice	LOC_Os01g01470	Lus10003435	2.49e-74
rice	LOC_Os01g01470	Lus10005537	4.01e-69
rice	LOC_Os01g01470	Lus10006547	8.28e-54
rice	LOC_Os01g01470	Lus10007377	6.53e-51
rice	LOC_Os01g01470	Lus10009029	5.12e-67
rice	LOC_Os01g01470	Lus10009669	4.43e-68
rice	LOC_Os01g01470	Lus10009939	1.51e-53
rice	LOC_Os01g01470	Lus10013205	1.66e-63
rice	LOC_Os01g01470	Lus10013782	3.23e-53
rice	LOC_Os01g01470	Lus10018142	3.9e-54
rice	LOC_Os01g01470	Lus10018469	5.52e-51
rice	LOC_Os01g01470	Lus10020165	2.03e-71
rice	LOC_Os01g01470	Lus10021659	2.02e-72
rice	LOC_Os01g01470	Lus10021992	4.94e-51
rice	LOC_Os01g01470	Lus10024601	1.53e-51
rice	LOC_Os01g01470	Lus10025690	7.74e-54
rice	LOC_Os01g01470	Lus10026879	1.18e-74
rice	LOC_Os01g01470	Lus10026966	2.63e-70
rice	LOC_Os01g01470	Lus10027227	3.33e-67
rice	LOC_Os01g01470	Lus10028372	1.27e-51
rice	LOC_Os01g01470	Lus10030446	1.6e-51
rice	LOC_Os01g01470	Lus10030723	4.16e-60
rice	LOC_Os01g01470	Lus10031142	2.03e-53
rice	LOC_Os01g01470	Lus10031721	2.66e-53
rice	LOC_Os01g01470	Lus10032238	2.09e-51
rice	LOC_Os01g01470	Lus10032657	2.08e-51
rice	LOC_Os01g01470	Lus10036773	3.66e-51
rice	LOC_Os01g01470	Lus10037156	1.87e-51
rice	LOC_Os01g01470	Lus10038937	1.62e-67
rice	LOC_Os01g01470	Lus10039153	5.35e-53
rice	LOC_Os01g01470	Lus10041822	2.58e-51
rice	LOC_Os01g01470	Lus10041924	5.38e-67
rice	LOC_Os01g01470	Lus10042466	1.14e-54
rice	LOC_Os01g01470	Lus10042531	5.63e-53
rice	LOC_Os01g01470	Lus10042731	3.13e-51
rice	LOC_Os01g01470	Lus10043095	4.94e-51
rice	LOC_Os01g03750	Lus10009168	5.47e-62
rice	LOC_Os01g03750	Lus10028476	4.25e-63
rice	LOC_Os01g07500	Lus10006199	6.18e-122
rice	LOC_Os01g07500	Lus10007085	9.91e-70
rice	LOC_Os01g07500	Lus10018088	3.94e-117
rice	LOC_Os01g07500	Lus10027678	2.82e-152
rice	LOC_Os01g07500	Lus10028695	3.87e-74
rice	LOC_Os01g07500	Lus10036846	1.17e-123
rice	LOC_Os01g07500	Lus10039944	6.55e-159
rice	LOC_Os01g07500	Lus10042084	2.81e-59
rice	LOC_Os01g10040	Lus10000647	9.55e-82
rice	LOC_Os01g10040	Lus10003650	7.51e-78
rice	LOC_Os01g10040	Lus10005075	1.82e-76
rice	LOC_Os01g10040	Lus10005762	2.88e-71
rice	LOC_Os01g10040	Lus10006152	8.34e-109
rice	LOC_Os01g10040	Lus10010940	4.97e-51
rice	LOC_Os01g10040	Lus10012675	1.54e-65
rice	LOC_Os01g10040	Lus10014240	9.14e-80
rice	LOC_Os01g10040	Lus10014850	1.3e-105
rice	LOC_Os01g10040	Lus10016065	4.5e-80
rice	LOC_Os01g10040	Lus10016515	4.24e-56
rice	LOC_Os01g10040	Lus10017839	2.35e-67
rice	LOC_Os01g10040	Lus10018898	1.11e-57
rice	LOC_Os01g10040	Lus10019858	5.19e-63
rice	LOC_Os01g10040	Lus10021725	1.16e-68
rice	LOC_Os01g10040	Lus10022298	7e-53
rice	LOC_Os01g10040	Lus10024016	2.5e-76
rice	LOC_Os01g10040	Lus10024272	7.05e-61
rice	LOC_Os01g10040	Lus10024495	2.05e-81
rice	LOC_Os01g10040	Lus10027434	1.04e-63
rice	LOC_Os01g10040	Lus10028297	1.65e-74
rice	LOC_Os01g10040	Lus10028345	3.78e-157
rice	LOC_Os01g10040	Lus10028594	4.79e-58
rice	LOC_Os01g10040	Lus10028628	1.73e-66
rice	LOC_Os01g10040	Lus10030404	5.36e-81
rice	LOC_Os01g10040	Lus10031295	1.08e-90
rice	LOC_Os01g10040	Lus10031866	7.97e-87
rice	LOC_Os01g10040	Lus10033105	1.06e-62
rice	LOC_Os01g10040	Lus10033308	4.39e-66
rice	LOC_Os01g10040	Lus10034377	1.01e-76
rice	LOC_Os01g10040	Lus10034768	2.68e-65
rice	LOC_Os01g10040	Lus10035685	4.91e-64
rice	LOC_Os01g10040	Lus10036670	7.04e-68
rice	LOC_Os01g10040	Lus10036671	8.19e-51
rice	LOC_Os01g10040	Lus10040055	3.23e-56
rice	LOC_Os01g10040	Lus10040193	2.03e-106
rice	LOC_Os01g10040	Lus10041794	1.71e-155
rice	LOC_Os01g10040	Lus10042652	7.49e-71
rice	LOC_Os01g10040	Lus10042788	6.39e-70
rice	LOC_Os01g10040	Lus10043357	5.84e-55
rice	LOC_Os01g13030	Lus10011583	1.06e-61
rice	LOC_Os01g13030	Lus10012984	9.91e-52
rice	LOC_Os01g13030	Lus10019241	2.03e-61
rice	LOC_Os01g13030	Lus10028222	9.21e-58
rice	LOC_Os01g13030	Lus10034962	2.12e-56
rice	LOC_Os01g13030	Lus10039414	2.37e-51
rice	LOC_Os01g13030	Lus10042929	7.85e-54
rice	LOC_Os01g16714	Lus10002402	2.78e-118
rice	LOC_Os01g16714	Lus10007671	5.52e-94
rice	LOC_Os01g16714	Lus10008092	7.07e-103
rice	LOC_Os01g16714	Lus10011093	3.99e-102
rice	LOC_Os01g16714	Lus10011274	4.64e-109
rice	LOC_Os01g16714	Lus10013125	1.64e-103
rice	LOC_Os01g16714	Lus10022851	1.88e-108
rice	LOC_Os01g16714	Lus10023637	2.07e-106
rice	LOC_Os01g16714	Lus10023695	7.4e-105
rice	LOC_Os01g16714	Lus10024023	5.2e-103
rice	LOC_Os01g16714	Lus10035244	8.56e-106
rice	LOC_Os01g16714	Lus10041729	6.04e-104
rice	LOC_Os01g16714	Lus10043142	1.21e-82
rice	LOC_Os01g29840	Lus10001648	5.89e-72
rice	LOC_Os01g29840	Lus10003269	2.2e-55
rice	LOC_Os01g29840	Lus10003435	3.18e-74
rice	LOC_Os01g29840	Lus10005537	6.16e-69
rice	LOC_Os01g29840	Lus10006547	3.05e-54
rice	LOC_Os01g29840	Lus10007377	5.82e-51
rice	LOC_Os01g29840	Lus10009029	1.34e-66
rice	LOC_Os01g29840	Lus10009669	8.52e-68
rice	LOC_Os01g29840	Lus10009939	2.56e-53
rice	LOC_Os01g29840	Lus10013205	6.57e-64
rice	LOC_Os01g29840	Lus10013782	1.86e-53
rice	LOC_Os01g29840	Lus10018142	3.85e-54
rice	LOC_Os01g29840	Lus10018469	2.52e-51
rice	LOC_Os01g29840	Lus10020165	3.1e-71
rice	LOC_Os01g29840	Lus10021659	2.86e-72
rice	LOC_Os01g29840	Lus10021992	2.3e-51
rice	LOC_Os01g29840	Lus10024601	3.88e-51
rice	LOC_Os01g29840	Lus10025690	1.02e-53
rice	LOC_Os01g29840	Lus10026879	1.36e-74
rice	LOC_Os01g29840	Lus10026966	4.47e-70
rice	LOC_Os01g29840	Lus10027227	7.42e-67
rice	LOC_Os01g29840	Lus10030446	1.55e-51
rice	LOC_Os01g29840	Lus10030723	6.96e-61
rice	LOC_Os01g29840	Lus10031142	3.41e-53
rice	LOC_Os01g29840	Lus10031721	3.61e-53
rice	LOC_Os01g29840	Lus10032238	5.02e-51
rice	LOC_Os01g29840	Lus10032657	1.42e-51
rice	LOC_Os01g29840	Lus10033239	9.52e-51
rice	LOC_Os01g29840	Lus10036773	3.73e-51
rice	LOC_Os01g29840	Lus10037156	2.02e-51
rice	LOC_Os01g29840	Lus10038937	2.59e-67
rice	LOC_Os01g29840	Lus10039153	2.76e-53
rice	LOC_Os01g29840	Lus10041924	3.48e-67
rice	LOC_Os01g29840	Lus10042466	9.72e-55
rice	LOC_Os01g29840	Lus10042531	2.85e-53
rice	LOC_Os01g29840	Lus10042731	3.96e-51
rice	LOC_Os01g29840	Lus10043095	3.85e-51
rice	LOC_Os01g38530	Lus10005501	2.96e-54
rice	LOC_Os01g38530	Lus10007459	7.35e-54
rice	LOC_Os01g44220	Lus10007209	0
rice	LOC_Os01g44220	Lus10010088	0
rice	LOC_Os01g44220	Lus10010515	3.65e-180
rice	LOC_Os01g44220	Lus10016069	3.48e-141
rice	LOC_Os01g44220	Lus10023553	0
rice	LOC_Os01g44220	Lus10025187	2.88e-141
rice	LOC_Os01g44220	Lus10026213	1.53e-65
rice	LOC_Os01g44220	Lus10034053	0
rice	LOC_Os01g44220	Lus10040437	0
rice	LOC_Os01g44220	Lus10042456	6.47e-82
rice	LOC_Os01g50400	Lus10012668	6.48e-57
rice	LOC_Os01g50400	Lus10014976	3.1e-53
rice	LOC_Os01g50400	Lus10015185	4.26e-51
rice	LOC_Os01g50400	Lus10021551	1.12e-78
rice	LOC_Os01g50400	Lus10022951	3.33e-74
rice	LOC_Os01g50400	Lus10030042	6.78e-79
rice	LOC_Os01g50400	Lus10031544	4.35e-63
rice	LOC_Os01g50400	Lus10035284	7.76e-79
rice	LOC_Os01g50410	Lus10014976	6.61e-51
rice	LOC_Os01g50410	Lus10021551	1.07e-66
rice	LOC_Os01g50410	Lus10022951	1.45e-60
rice	LOC_Os01g50410	Lus10030042	1.75e-67
rice	LOC_Os01g50410	Lus10031544	1.68e-55
rice	LOC_Os01g50410	Lus10035284	2.26e-69
rice	LOC_Os01g50420	Lus10021551	6.46e-70
rice	LOC_Os01g50420	Lus10022951	4e-64
rice	LOC_Os01g50420	Lus10030042	3.47e-69
rice	LOC_Os01g50420	Lus10031544	5.54e-53
rice	LOC_Os01g50420	Lus10035284	3.73e-66
rice	LOC_Os01g52050	Lus10000509	1.45e-121
rice	LOC_Os01g52050	Lus10000814	3.51e-122
rice	LOC_Os01g52050	Lus10002147	4.61e-93
rice	LOC_Os01g52050	Lus10002293	1e-114
rice	LOC_Os01g52050	Lus10003478	2.08e-80
rice	LOC_Os01g52050	Lus10003612	1.5e-101
rice	LOC_Os01g52050	Lus10004046	1.09e-94
rice	LOC_Os01g52050	Lus10004266	1.78e-106
rice	LOC_Os01g52050	Lus10005403	9.88e-150
rice	LOC_Os01g52050	Lus10005491	1.9e-113
rice	LOC_Os01g52050	Lus10005784	0
rice	LOC_Os01g52050	Lus10006028	7.02e-119
rice	LOC_Os01g52050	Lus10006675	5.61e-100
rice	LOC_Os01g52050	Lus10006817	0
rice	LOC_Os01g52050	Lus10007206	2.45e-92
rice	LOC_Os01g52050	Lus10007232	6.45e-110
rice	LOC_Os01g52050	Lus10007233	9.74e-122
rice	LOC_Os01g52050	Lus10007543	7.7e-104
rice	LOC_Os01g52050	Lus10008712	9.19e-113
rice	LOC_Os01g52050	Lus10008743	2.85e-93
rice	LOC_Os01g52050	Lus10008849	9.37e-106
rice	LOC_Os01g52050	Lus10009213	1.38e-149
rice	LOC_Os01g52050	Lus10009476	7.9e-120
rice	LOC_Os01g52050	Lus10009790	3.22e-124
rice	LOC_Os01g52050	Lus10010199	9.34e-85
rice	LOC_Os01g52050	Lus10011302	1.64e-102
rice	LOC_Os01g52050	Lus10011386	8.79e-96
rice	LOC_Os01g52050	Lus10011387	7.68e-99
rice	LOC_Os01g52050	Lus10011388	6.58e-87
rice	LOC_Os01g52050	Lus10011576	1.17e-128
rice	LOC_Os01g52050	Lus10011756	8.66e-131
rice	LOC_Os01g52050	Lus10011761	2.3e-126
rice	LOC_Os01g52050	Lus10012193	6.55e-111
rice	LOC_Os01g52050	Lus10012877	1.58e-96
rice	LOC_Os01g52050	Lus10013562	1.59e-121
rice	LOC_Os01g52050	Lus10013968	3.99e-123
rice	LOC_Os01g52050	Lus10014174	3.97e-96
rice	LOC_Os01g52050	Lus10014236	2.01e-87
rice	LOC_Os01g52050	Lus10014996	2.02e-151
rice	LOC_Os01g52050	Lus10016395	2.76e-132
rice	LOC_Os01g52050	Lus10017267	2.72e-119
rice	LOC_Os01g52050	Lus10017782	1.53e-117
rice	LOC_Os01g52050	Lus10018636	2.21e-116
rice	LOC_Os01g52050	Lus10018911	2.59e-138
rice	LOC_Os01g52050	Lus10019035	2.52e-105
rice	LOC_Os01g52050	Lus10019036	6.76e-112
rice	LOC_Os01g52050	Lus10019067	1.13e-88
rice	LOC_Os01g52050	Lus10019248	2.76e-124
rice	LOC_Os01g52050	Lus10019722	2.28e-134
rice	LOC_Os01g52050	Lus10020500	2.44e-82
rice	LOC_Os01g52050	Lus10020835	0
rice	LOC_Os01g52050	Lus10020935	1.1e-109
rice	LOC_Os01g52050	Lus10022678	9.96e-87
rice	LOC_Os01g52050	Lus10022679	1.65e-83
rice	LOC_Os01g52050	Lus10022738	6.87e-97
rice	LOC_Os01g52050	Lus10023323	7.52e-109
rice	LOC_Os01g52050	Lus10025139	6.81e-97
rice	LOC_Os01g52050	Lus10025223	4.19e-93
rice	LOC_Os01g52050	Lus10025943	1.83e-132
rice	LOC_Os01g52050	Lus10027221	3.54e-125
rice	LOC_Os01g52050	Lus10027951	1.41e-120
rice	LOC_Os01g52050	Lus10028232	1.82e-102
rice	LOC_Os01g52050	Lus10028234	1.66e-115
rice	LOC_Os01g52050	Lus10028612	1.32e-139
rice	LOC_Os01g52050	Lus10028715	1.33e-77
rice	LOC_Os01g52050	Lus10030526	2.17e-99
rice	LOC_Os01g52050	Lus10030811	6.52e-80
rice	LOC_Os01g52050	Lus10030845	2.14e-100
rice	LOC_Os01g52050	Lus10030846	1.1e-84
rice	LOC_Os01g52050	Lus10030855	3.02e-97
rice	LOC_Os01g52050	Lus10031108	1.36e-127
rice	LOC_Os01g52050	Lus10031689	1.74e-130
rice	LOC_Os01g52050	Lus10031976	8.54e-87
rice	LOC_Os01g52050	Lus10032954	1.51e-117
rice	LOC_Os01g52050	Lus10033104	3.13e-94
rice	LOC_Os01g52050	Lus10033291	1.42e-79
rice	LOC_Os01g52050	Lus10033533	0
rice	LOC_Os01g52050	Lus10033924	1.72e-98
rice	LOC_Os01g52050	Lus10033926	1.2e-98
rice	LOC_Os01g52050	Lus10034753	2.94e-87
rice	LOC_Os01g52050	Lus10034978	4.43e-104
rice	LOC_Os01g52050	Lus10035687	5.3e-81
rice	LOC_Os01g52050	Lus10035783	1.33e-116
rice	LOC_Os01g52050	Lus10035826	1.46e-92
rice	LOC_Os01g52050	Lus10036242	1.54e-127
rice	LOC_Os01g52050	Lus10036251	2.35e-127
rice	LOC_Os01g52050	Lus10036608	5.25e-97
rice	LOC_Os01g52050	Lus10036672	6.01e-93
rice	LOC_Os01g52050	Lus10037310	2.32e-84
rice	LOC_Os01g52050	Lus10037358	2.68e-126
rice	LOC_Os01g52050	Lus10038071	3.81e-121
rice	LOC_Os01g52050	Lus10038382	1.31e-83
rice	LOC_Os01g52050	Lus10038392	2.23e-115
rice	LOC_Os01g52050	Lus10038726	0
rice	LOC_Os01g52050	Lus10038875	7.11e-152
rice	LOC_Os01g52050	Lus10038930	6.29e-129
rice	LOC_Os01g52050	Lus10039030	1.33e-112
rice	LOC_Os01g52050	Lus10039132	0
rice	LOC_Os01g52050	Lus10039641	1.54e-123
rice	LOC_Os01g52050	Lus10042177	9.18e-96
rice	LOC_Os01g56330	Lus10000562	0
rice	LOC_Os01g56330	Lus10000954	2.53e-69
rice	LOC_Os01g56330	Lus10001088	8.97e-66
rice	LOC_Os01g56330	Lus10001392	1.38e-71
rice	LOC_Os01g56330	Lus10002697	5.97e-70
rice	LOC_Os01g56330	Lus10003066	7.76e-68
rice	LOC_Os01g56330	Lus10003244	1.47e-66
rice	LOC_Os01g56330	Lus10003312	8.45e-173
rice	LOC_Os01g56330	Lus10003942	0
rice	LOC_Os01g56330	Lus10005255	4.87e-69
rice	LOC_Os01g56330	Lus10006643	1.08e-67
rice	LOC_Os01g56330	Lus10008015	9.75e-66
rice	LOC_Os01g56330	Lus10008110	6.25e-66
rice	LOC_Os01g56330	Lus10010443	8.41e-115
rice	LOC_Os01g56330	Lus10010835	1.99e-67
rice	LOC_Os01g56330	Lus10011148	7.59e-71
rice	LOC_Os01g56330	Lus10011866	1.25e-72
rice	LOC_Os01g56330	Lus10012101	8.04e-115
rice	LOC_Os01g56330	Lus10012159	1.02e-72
rice	LOC_Os01g56330	Lus10012256	1.41e-67
rice	LOC_Os01g56330	Lus10012814	1.71e-69
rice	LOC_Os01g56330	Lus10012850	1.32e-66
rice	LOC_Os01g56330	Lus10013014	1.04e-67
rice	LOC_Os01g56330	Lus10013832	3.23e-66
rice	LOC_Os01g56330	Lus10014019	1.25e-68
rice	LOC_Os01g56330	Lus10014185	0
rice	LOC_Os01g56330	Lus10014387	4.5e-67
rice	LOC_Os01g56330	Lus10015057	1.44e-67
rice	LOC_Os01g56330	Lus10015756	2.28e-68
rice	LOC_Os01g56330	Lus10016020	3.42e-67
rice	LOC_Os01g56330	Lus10016021	7.07e-72
rice	LOC_Os01g56330	Lus10016537	1.07e-68
rice	LOC_Os01g56330	Lus10016907	0
rice	LOC_Os01g56330	Lus10017478	0
rice	LOC_Os01g56330	Lus10019114	1.23e-71
rice	LOC_Os01g56330	Lus10019237	5.29e-71
rice	LOC_Os01g56330	Lus10019621	5.95e-73
rice	LOC_Os01g56330	Lus10019897	3.75e-69
rice	LOC_Os01g56330	Lus10019907	9.21e-67
rice	LOC_Os01g56330	Lus10021003	9.5e-76
rice	LOC_Os01g56330	Lus10021632	6.88e-140
rice	LOC_Os01g56330	Lus10021998	0
rice	LOC_Os01g56330	Lus10022129	4.57e-66
rice	LOC_Os01g56330	Lus10022591	9.41e-66
rice	LOC_Os01g56330	Lus10022728	0
rice	LOC_Os01g56330	Lus10022799	2.82e-66
rice	LOC_Os01g56330	Lus10023000	6.74e-71
rice	LOC_Os01g56330	Lus10023166	2.23e-67
rice	LOC_Os01g56330	Lus10023473	5.18e-70
rice	LOC_Os01g56330	Lus10023794	1.2e-69
rice	LOC_Os01g56330	Lus10024391	1.38e-67
rice	LOC_Os01g56330	Lus10024512	8.18e-68
rice	LOC_Os01g56330	Lus10025849	1.5e-72
rice	LOC_Os01g56330	Lus10025926	3.88e-73
rice	LOC_Os01g56330	Lus10026335	5.04e-67
rice	LOC_Os01g56330	Lus10026546	1.23e-68
rice	LOC_Os01g56330	Lus10027509	0
rice	LOC_Os01g56330	Lus10027635	1.36e-65
rice	LOC_Os01g56330	Lus10028140	0
rice	LOC_Os01g56330	Lus10028407	1.61e-69
rice	LOC_Os01g56330	Lus10028613	7.61e-67
rice	LOC_Os01g56330	Lus10028805	0
rice	LOC_Os01g56330	Lus10029151	3.28e-68
rice	LOC_Os01g56330	Lus10030308	1.22e-173
rice	LOC_Os01g56330	Lus10030668	4.14e-69
rice	LOC_Os01g56330	Lus10030741	4.71e-71
rice	LOC_Os01g56330	Lus10030743	6.43e-66
rice	LOC_Os01g56330	Lus10032971	0
rice	LOC_Os01g56330	Lus10032976	0
rice	LOC_Os01g56330	Lus10033294	1.36e-66
rice	LOC_Os01g56330	Lus10033966	1.7e-69
rice	LOC_Os01g56330	Lus10034082	9.91e-68
rice	LOC_Os01g56330	Lus10034445	3.96e-72
rice	LOC_Os01g56330	Lus10035071	3.42e-66
rice	LOC_Os01g56330	Lus10035605	2.27e-66
rice	LOC_Os01g56330	Lus10036499	1.76e-67
rice	LOC_Os01g56330	Lus10036762	3.98e-70
rice	LOC_Os01g56330	Lus10036935	5.87e-69
rice	LOC_Os01g56330	Lus10037051	2.94e-68
rice	LOC_Os01g56330	Lus10037767	3.91e-125
rice	LOC_Os01g56330	Lus10037768	2.45e-77
rice	LOC_Os01g56330	Lus10037887	0
rice	LOC_Os01g56330	Lus10037980	7.37e-67
rice	LOC_Os01g56330	Lus10038087	4.74e-68
rice	LOC_Os01g56330	Lus10038172	1.13e-72
rice	LOC_Os01g56330	Lus10038174	1.6e-74
rice	LOC_Os01g56330	Lus10038595	9.61e-165
rice	LOC_Os01g56330	Lus10038711	7.03e-68
rice	LOC_Os01g56330	Lus10039274	0
rice	LOC_Os01g56330	Lus10040050	1.69e-72
rice	LOC_Os01g56330	Lus10040135	7.33e-67
rice	LOC_Os01g56330	Lus10040350	9.03e-70
rice	LOC_Os01g56330	Lus10040588	2.56e-70
rice	LOC_Os01g56330	Lus10040806	1.06e-68
rice	LOC_Os01g56330	Lus10041426	6.11e-70
rice	LOC_Os01g56330	Lus10041860	3.57e-70
rice	LOC_Os01g56330	Lus10042327	9.52e-66
rice	LOC_Os01g56330	Lus10042537	0
rice	LOC_Os01g56330	Lus10042844	0
rice	LOC_Os01g56330	Lus10043050	2.88e-70
rice	LOC_Os01g70270	Lus10005264	2.5e-111
rice	LOC_Os01g70270	Lus10005930	1.18e-108
rice	LOC_Os01g70270	Lus10007386	2.43e-113
rice	LOC_Os01g70270	Lus10007440	3.03e-165
rice	LOC_Os01g70270	Lus10009770	2.11e-55
rice	LOC_Os01g70270	Lus10010969	1.05e-114
rice	LOC_Os01g70270	Lus10012421	1.9e-113
rice	LOC_Os01g70270	Lus10013942	1.15e-111
rice	LOC_Os01g70270	Lus10016091	3.32e-55
rice	LOC_Os01g70270	Lus10017640	5.3e-101
rice	LOC_Os01g70270	Lus10017641	1.28e-112
rice	LOC_Os01g70270	Lus10017680	5.21e-74
rice	LOC_Os01g70270	Lus10019940	2.96e-61
rice	LOC_Os01g70270	Lus10020804	9.46e-106
rice	LOC_Os01g70270	Lus10021467	6.52e-73
rice	LOC_Os01g70270	Lus10022943	1.59e-82
rice	LOC_Os01g70270	Lus10023058	3.28e-159
rice	LOC_Os01g70270	Lus10023519	4.13e-64
rice	LOC_Os01g70270	Lus10024320	1.31e-114
rice	LOC_Os01g70270	Lus10024455	7.07e-162
rice	LOC_Os01g70270	Lus10024753	4.73e-56
rice	LOC_Os01g70270	Lus10024754	2.99e-55
rice	LOC_Os01g70270	Lus10026510	8.29e-68
rice	LOC_Os01g70270	Lus10027600	1.69e-108
rice	LOC_Os01g70270	Lus10030240	2.04e-109
rice	LOC_Os01g70270	Lus10031354	1.32e-114
rice	LOC_Os01g70270	Lus10032413	2.43e-140
rice	LOC_Os01g70270	Lus10032541	0
rice	LOC_Os01g70270	Lus10033597	7.02e-114
rice	LOC_Os01g70270	Lus10033598	2.57e-115
rice	LOC_Os01g70270	Lus10033635	1.42e-104
rice	LOC_Os01g70270	Lus10040403	4.97e-65
rice	LOC_Os01g70270	Lus10040906	1.15e-112
rice	LOC_Os01g70270	Lus10041340	7.6e-105
rice	LOC_Os01g70270	Lus10043200	0
rice	LOC_Os01g74146	Lus10001192	5.66e-172
rice	LOC_Os01g74146	Lus10006851	7.24e-109
rice	LOC_Os01g74146	Lus10006853	3.48e-105
rice	LOC_Os01g74146	Lus10023401	1.18e-137
rice	LOC_Os01g74146	Lus10024482	4.36e-171
rice	LOC_Os01g74146	Lus10025838	9.52e-57
rice	LOC_Os01g74146	Lus10034687	1.26e-98
rice	LOC_Os01g74146	Lus10037593	2.62e-110
rice	LOC_Os01g74146	Lus10037595	5.42e-71
rice	LOC_Os01g74146	Lus10040282	0
rice	LOC_Os01g74146	Lus10042748	2.74e-89
rice	LOC_Os01g74146	Lus10042765	5.52e-94
rice	LOC_Os01g74146	Lus10043009	5.36e-89
rice	LOC_Os02g01590	Lus10001529	7.57e-136
rice	LOC_Os02g01590	Lus10004031	0
rice	LOC_Os02g01590	Lus10004340	0
rice	LOC_Os02g01590	Lus10008392	2.04e-137
rice	LOC_Os02g01590	Lus10014217	3.72e-127
rice	LOC_Os02g01590	Lus10014219	3.04e-131
rice	LOC_Os02g01590	Lus10015613	6.46e-126
rice	LOC_Os02g01590	Lus10015614	4.95e-130
rice	LOC_Os02g01590	Lus10017015	1.3e-127
rice	LOC_Os02g01590	Lus10021339	2.11e-127
rice	LOC_Os02g01590	Lus10024605	0
rice	LOC_Os02g01590	Lus10028922	0
rice	LOC_Os02g01590	Lus10030278	4.94e-176
rice	LOC_Os02g01590	Lus10031144	0
rice	LOC_Os02g01590	Lus10032242	0
rice	LOC_Os02g01590	Lus10037631	7.31e-125
rice	LOC_Os02g01590	Lus10037632	4.29e-126
rice	LOC_Os02g01590	Lus10037633	9.53e-148
rice	LOC_Os02g06910	Lus10005264	4.4e-106
rice	LOC_Os02g06910	Lus10005930	4.86e-86
rice	LOC_Os02g06910	Lus10007386	0
rice	LOC_Os02g06910	Lus10007440	1.74e-125
rice	LOC_Os02g06910	Lus10009770	1.95e-60
rice	LOC_Os02g06910	Lus10010969	0
rice	LOC_Os02g06910	Lus10012421	5.94e-163
rice	LOC_Os02g06910	Lus10013942	6.09e-108
rice	LOC_Os02g06910	Lus10016091	1.44e-59
rice	LOC_Os02g06910	Lus10017640	0
rice	LOC_Os02g06910	Lus10017641	0
rice	LOC_Os02g06910	Lus10017680	7.19e-112
rice	LOC_Os02g06910	Lus10019940	4.85e-69
rice	LOC_Os02g06910	Lus10020804	0
rice	LOC_Os02g06910	Lus10021467	5.55e-56
rice	LOC_Os02g06910	Lus10022943	6.01e-126
rice	LOC_Os02g06910	Lus10023058	3.47e-114
rice	LOC_Os02g06910	Lus10023519	1.18e-75
rice	LOC_Os02g06910	Lus10024320	5.42e-165
rice	LOC_Os02g06910	Lus10024455	1.71e-121
rice	LOC_Os02g06910	Lus10024753	1.96e-63
rice	LOC_Os02g06910	Lus10024754	9.04e-63
rice	LOC_Os02g06910	Lus10026510	4.95e-81
rice	LOC_Os02g06910	Lus10027600	6.21e-170
rice	LOC_Os02g06910	Lus10030240	1.52e-82
rice	LOC_Os02g06910	Lus10031354	0
rice	LOC_Os02g06910	Lus10032413	7.52e-97
rice	LOC_Os02g06910	Lus10032541	3.15e-119
rice	LOC_Os02g06910	Lus10033597	0
rice	LOC_Os02g06910	Lus10033598	0
rice	LOC_Os02g06910	Lus10033635	1.36e-154
rice	LOC_Os02g06910	Lus10040403	7.14e-76
rice	LOC_Os02g06910	Lus10040906	1.03e-86
rice	LOC_Os02g06910	Lus10041340	8.55e-76
rice	LOC_Os02g06910	Lus10043200	4.6e-119
rice	LOC_Os02g07310	Lus10006627	0
rice	LOC_Os02g07310	Lus10014386	5.45e-163
rice	LOC_Os02g07310	Lus10015155	3.81e-106
rice	LOC_Os02g07310	Lus10017983	0
rice	LOC_Os02g07310	Lus10018290	8.28e-96
rice	LOC_Os02g07310	Lus10023882	1.24e-62
rice	LOC_Os02g07310	Lus10025537	2.03e-59
rice	LOC_Os02g07310	Lus10026750	4.04e-94
rice	LOC_Os02g07310	Lus10029989	4.39e-97
rice	LOC_Os02g07310	Lus10031331	0
rice	LOC_Os02g07310	Lus10031904	0
rice	LOC_Os02g07310	Lus10035331	3.28e-110
rice	LOC_Os02g07310	Lus10036794	5.42e-115
rice	LOC_Os02g07310	Lus10036795	1.03e-115
rice	LOC_Os02g07310	Lus10037136	4.62e-118
rice	LOC_Os02g07310	Lus10039386	0
rice	LOC_Os02g07310	Lus10040619	1.42e-94
rice	LOC_Os02g07310	Lus10041978	0
rice	LOC_Os02g07430	Lus10017388	4.95e-51
rice	LOC_Os02g10800	Lus10002026	2.44e-120
rice	LOC_Os02g10800	Lus10002902	1.4e-119
rice	LOC_Os02g10800	Lus10030076	6.65e-111
rice	LOC_Os02g10800	Lus10033351	1.08e-52
rice	LOC_Os02g10800	Lus10034806	6.05e-53
rice	LOC_Os02g13950	Lus10012989	2.89e-56
rice	LOC_Os02g13950	Lus10014529	1.18e-61
rice	LOC_Os02g13950	Lus10029176	1.15e-60
rice	LOC_Os02g13950	Lus10030850	8.16e-61
rice	LOC_Os02g13950	Lus10032158	1.4e-58
rice	LOC_Os02g13950	Lus10039421	2.69e-58
rice	LOC_Os02g13950	Lus10039484	1.42e-56
rice	LOC_Os02g14130	Lus10001519	0
rice	LOC_Os02g14130	Lus10007291	0
rice	LOC_Os02g14130	Lus10007921	1.77e-54
rice	LOC_Os02g14130	Lus10008339	5.06e-54
rice	LOC_Os02g14130	Lus10010637	3.16e-51
rice	LOC_Os02g14130	Lus10013088	0
rice	LOC_Os02g14130	Lus10014283	3.82e-54
rice	LOC_Os02g14130	Lus10015274	0
rice	LOC_Os02g14130	Lus10018127	4.09e-51
rice	LOC_Os02g14130	Lus10018850	0
rice	LOC_Os02g14130	Lus10022254	0
rice	LOC_Os02g14130	Lus10023339	1.34e-52
rice	LOC_Os02g14130	Lus10025395	0
rice	LOC_Os02g14130	Lus10025986	1.02e-54
rice	LOC_Os02g14130	Lus10027091	4.46e-54
rice	LOC_Os02g14130	Lus10029240	0
rice	LOC_Os02g14130	Lus10031440	0
rice	LOC_Os02g14130	Lus10033197	4.87e-51
rice	LOC_Os02g14130	Lus10035771	2.48e-169
rice	LOC_Os02g14130	Lus10036136	4.45e-51
rice	LOC_Os02g14130	Lus10036384	6.88e-52
rice	LOC_Os02g14130	Lus10036568	0
rice	LOC_Os02g14130	Lus10037349	0
rice	LOC_Os02g14130	Lus10041360	0
rice	LOC_Os02g14720	Lus10005577	3.69e-97
rice	LOC_Os02g14720	Lus10013709	3.73e-79
rice	LOC_Os02g14730	Lus10005591	2.07e-57
rice	LOC_Os02g14730	Lus10009273	2.23e-115
rice	LOC_Os02g14730	Lus10013726	6.23e-57
rice	LOC_Os02g14730	Lus10015893	4.22e-60
rice	LOC_Os02g14730	Lus10020116	8.16e-127
rice	LOC_Os02g14730	Lus10026918	8.99e-125
rice	LOC_Os02g14730	Lus10035825	1.68e-58
rice	LOC_Os02g14730	Lus10036607	1.53e-58
rice	LOC_Os02g19820	Lus10002364	1.9e-69
rice	LOC_Os02g19820	Lus10003200	6.92e-85
rice	LOC_Os02g19820	Lus10017302	1.44e-84
rice	LOC_Os02g19820	Lus10022226	1.57e-58
rice	LOC_Os02g19820	Lus10023047	5.53e-72
rice	LOC_Os02g19820	Lus10032426	9.56e-85
rice	LOC_Os02g19820	Lus10033416	2e-68
rice	LOC_Os02g19820	Lus10034880	1.24e-72
rice	LOC_Os02g19820	Lus10042131	1.57e-64
rice	LOC_Os02g31290	Lus10004591	1.26e-88
rice	LOC_Os02g31290	Lus10007346	2.75e-94
rice	LOC_Os02g31290	Lus10011968	0
rice	LOC_Os02g31290	Lus10020769	1.22e-91
rice	LOC_Os02g31290	Lus10032537	0
rice	LOC_Os02g31290	Lus10043204	0
rice	LOC_Os02g32660	Lus10000912	2.47e-137
rice	LOC_Os02g32660	Lus10003674	1.22e-55
rice	LOC_Os02g32660	Lus10012264	0
rice	LOC_Os02g32660	Lus10014382	0
rice	LOC_Os02g32660	Lus10016012	0
rice	LOC_Os02g32660	Lus10023878	0
rice	LOC_Os02g32660	Lus10027725	0
rice	LOC_Os02g34850	Lus10000967	6.21e-179
rice	LOC_Os02g34850	Lus10016600	1.92e-57
rice	LOC_Os02g34850	Lus10028662	4.82e-179
rice	LOC_Os02g40030	Lus10006645	3.13e-111
rice	LOC_Os02g40030	Lus10038090	1.96e-135
rice	LOC_Os02g42820	Lus10000287	1.82e-86
rice	LOC_Os02g42820	Lus10004230	1.05e-63
rice	LOC_Os02g42820	Lus10007748	2.7e-57
rice	LOC_Os02g42820	Lus10008476	1.3e-87
rice	LOC_Os02g42820	Lus10010455	1.15e-53
rice	LOC_Os02g42820	Lus10014781	3.53e-84
rice	LOC_Os02g42820	Lus10018674	4.9e-59
rice	LOC_Os02g42820	Lus10020687	1.1e-78
rice	LOC_Os02g42820	Lus10027305	6.88e-54
rice	LOC_Os02g42820	Lus10028257	6.41e-77
rice	LOC_Os02g42820	Lus10029859	4.62e-81
rice	LOC_Os02g42820	Lus10034123	3.82e-54
rice	LOC_Os02g42820	Lus10039010	1.35e-55
rice	LOC_Os02g42820	Lus10040233	1.63e-74
rice	LOC_Os02g42820	Lus10042140	1.05e-63
rice	LOC_Os02g42820	Lus10043462	1.95e-63
rice	LOC_Os02g44230	Lus10000687	1.03e-103
rice	LOC_Os02g44230	Lus10019010	1.78e-105
rice	LOC_Os02g44230	Lus10019666	2.02e-124
rice	LOC_Os02g44230	Lus10024607	5.66e-152
rice	LOC_Os02g44230	Lus10027208	6.86e-149
rice	LOC_Os02g44230	Lus10031146	9.91e-144
rice	LOC_Os02g44230	Lus10031723	4.97e-140
rice	LOC_Os02g44230	Lus10032244	4.11e-154
rice	LOC_Os02g44230	Lus10038921	1.45e-139
rice	LOC_Os02g44230	Lus10039339	5.45e-105
rice	LOC_Os02g45770	Lus10003124	9.17e-76
rice	LOC_Os02g45770	Lus10003125	1.97e-67
rice	LOC_Os02g45770	Lus10004637	8.04e-54
rice	LOC_Os02g45770	Lus10004638	3.98e-65
rice	LOC_Os02g45770	Lus10005080	6.55e-80
rice	LOC_Os02g45770	Lus10005081	1.06e-51
rice	LOC_Os02g45770	Lus10005302	2.61e-55
rice	LOC_Os02g45770	Lus10006715	1.09e-51
rice	LOC_Os02g45770	Lus10007983	3.23e-56
rice	LOC_Os02g45770	Lus10008264	1.41e-52
rice	LOC_Os02g45770	Lus10015017	9.71e-58
rice	LOC_Os02g45770	Lus10015765	3.36e-74
rice	LOC_Os02g45770	Lus10017870	5.68e-51
rice	LOC_Os02g45770	Lus10017871	1.15e-56
rice	LOC_Os02g45770	Lus10021140	1.75e-55
rice	LOC_Os02g45770	Lus10026678	7.12e-61
rice	LOC_Os02g45770	Lus10026679	1.69e-54
rice	LOC_Os02g45770	Lus10034370	4.54e-52
rice	LOC_Os02g45770	Lus10034371	8.07e-79
rice	LOC_Os02g45770	Lus10034662	2.26e-56
rice	LOC_Os02g45770	Lus10034663	9.44e-72
rice	LOC_Os02g45770	Lus10037040	4.93e-72
rice	LOC_Os02g47280	Lus10009533	1.81e-57
rice	LOC_Os02g47280	Lus10020352	1.61e-60
rice	LOC_Os02g49370	Lus10001914	3.72e-56
rice	LOC_Os02g49370	Lus10003909	8.31e-57
rice	LOC_Os02g49370	Lus10008981	9.05e-55
rice	LOC_Os02g49370	Lus10028845	3.38e-55
rice	LOC_Os02g51860	Lus10000716	2.91e-81
rice	LOC_Os02g51860	Lus10000808	1.58e-91
rice	LOC_Os02g51860	Lus10000973	8.37e-68
rice	LOC_Os02g51860	Lus10001013	4.95e-107
rice	LOC_Os02g51860	Lus10003014	1.83e-88
rice	LOC_Os02g51860	Lus10003656	5.45e-111
rice	LOC_Os02g51860	Lus10004702	7.51e-105
rice	LOC_Os02g51860	Lus10005764	1.61e-89
rice	LOC_Os02g51860	Lus10006626	4.19e-86
rice	LOC_Os02g51860	Lus10007520	7.03e-88
rice	LOC_Os02g51860	Lus10008298	3.85e-99
rice	LOC_Os02g51860	Lus10008619	3.27e-88
rice	LOC_Os02g51860	Lus10010152	2.45e-99
rice	LOC_Os02g51860	Lus10010353	0
rice	LOC_Os02g51860	Lus10011045	1.25e-87
rice	LOC_Os02g51860	Lus10011815	3.81e-103
rice	LOC_Os02g51860	Lus10012830	1.68e-92
rice	LOC_Os02g51860	Lus10014274	2.01e-77
rice	LOC_Os02g51860	Lus10017357	1.74e-99
rice	LOC_Os02g51860	Lus10017436	3.62e-85
rice	LOC_Os02g51860	Lus10018848	3.57e-84
rice	LOC_Os02g51860	Lus10018954	2.17e-83
rice	LOC_Os02g51860	Lus10019644	1.28e-87
rice	LOC_Os02g51860	Lus10020894	4.34e-85
rice	LOC_Os02g51860	Lus10021177	8.31e-85
rice	LOC_Os02g51860	Lus10022291	1.04e-109
rice	LOC_Os02g51860	Lus10025976	1.33e-72
rice	LOC_Os02g51860	Lus10027266	9.89e-103
rice	LOC_Os02g51860	Lus10028354	1.03e-80
rice	LOC_Os02g51860	Lus10028650	1.11e-81
rice	LOC_Os02g51860	Lus10028656	2.98e-87
rice	LOC_Os02g51860	Lus10029731	1.44e-87
rice	LOC_Os02g51860	Lus10029736	1.57e-84
rice	LOC_Os02g51860	Lus10030155	1.86e-105
rice	LOC_Os02g51860	Lus10030479	1.57e-92
rice	LOC_Os02g51860	Lus10032717	4.87e-65
rice	LOC_Os02g51860	Lus10033277	3.12e-92
rice	LOC_Os02g51860	Lus10033481	8.73e-63
rice	LOC_Os02g51860	Lus10034729	2.23e-96
rice	LOC_Os02g51860	Lus10036485	0
rice	LOC_Os02g51860	Lus10036563	3.36e-77
rice	LOC_Os02g51860	Lus10036747	2.99e-93
rice	LOC_Os02g51860	Lus10036883	0
rice	LOC_Os02g51860	Lus10037101	0
rice	LOC_Os02g51860	Lus10037180	1.1e-91
rice	LOC_Os02g51860	Lus10038973	1.8e-104
rice	LOC_Os02g51860	Lus10039385	1.13e-93
rice	LOC_Os02g51860	Lus10040268	2.17e-99
rice	LOC_Os02g51860	Lus10040950	3.19e-85
rice	LOC_Os02g51860	Lus10041363	2.43e-66
rice	LOC_Os02g51860	Lus10041366	1.86e-77
rice	LOC_Os02g51860	Lus10041804	5.36e-80
rice	LOC_Os02g51860	Lus10042197	1.25e-91
rice	LOC_Os02g51860	Lus10042762	3.46e-86
rice	LOC_Os02g51860	Lus10042767	1.23e-84
rice	LOC_Os02g54600	Lus10001081	5.76e-73
rice	LOC_Os02g54600	Lus10012938	1.2e-59
rice	LOC_Os02g54600	Lus10034986	8.12e-55
rice	LOC_Os02g54600	Lus10035764	1.61e-128
rice	LOC_Os02g56610	Lus10007272	1.12e-59
rice	LOC_Os02g56610	Lus10020700	4.24e-58
rice	LOC_Os02g56610	Lus10022023	1.44e-66
rice	LOC_Os02g56610	Lus10022918	1.57e-75
rice	LOC_Os02g56610	Lus10023383	4.9e-69
rice	LOC_Os02g56610	Lus10024901	1.63e-75
rice	LOC_Os02g56610	Lus10029219	1.06e-60
rice	LOC_Os02g56610	Lus10029838	7.4e-60
rice	LOC_Os02g56610	Lus10038424	5.71e-74
rice	LOC_Os02g56610	Lus10042565	2.59e-64
rice	LOC_Os02g57180	Lus10022859	0
rice	LOC_Os02g57180	Lus10024964	0
rice	LOC_Os03g03150	Lus10001192	0
rice	LOC_Os03g03150	Lus10006851	3.61e-105
rice	LOC_Os03g03150	Lus10006853	7.4e-102
rice	LOC_Os03g03150	Lus10023401	4.44e-108
rice	LOC_Os03g03150	Lus10024482	0
rice	LOC_Os03g03150	Lus10025838	4.55e-51
rice	LOC_Os03g03150	Lus10034687	5.21e-93
rice	LOC_Os03g03150	Lus10037593	4.9e-107
rice	LOC_Os03g03150	Lus10037595	2.55e-67
rice	LOC_Os03g03150	Lus10040282	1.41e-167
rice	LOC_Os03g03150	Lus10042748	6.89e-86
rice	LOC_Os03g03150	Lus10042765	3.27e-92
rice	LOC_Os03g03150	Lus10043009	4.25e-90
rice	LOC_Os03g03660	Lus10000889	0
rice	LOC_Os03g03660	Lus10001145	3.7e-68
rice	LOC_Os03g03660	Lus10001146	3.67e-77
rice	LOC_Os03g03660	Lus10001384	0
rice	LOC_Os03g03660	Lus10002074	2.83e-67
rice	LOC_Os03g03660	Lus10002075	1.7e-120
rice	LOC_Os03g03660	Lus10002482	6.77e-168
rice	LOC_Os03g03660	Lus10002966	9.81e-101
rice	LOC_Os03g03660	Lus10004807	4.82e-169
rice	LOC_Os03g03660	Lus10005038	5.75e-144
rice	LOC_Os03g03660	Lus10005619	2.59e-176
rice	LOC_Os03g03660	Lus10006065	1.08e-76
rice	LOC_Os03g03660	Lus10006777	0
rice	LOC_Os03g03660	Lus10008631	1.23e-170
rice	LOC_Os03g03660	Lus10008875	9.89e-90
rice	LOC_Os03g03660	Lus10008958	0
rice	LOC_Os03g03660	Lus10009078	7.79e-52
rice	LOC_Os03g03660	Lus10009342	1.22e-67
rice	LOC_Os03g03660	Lus10009427	0
rice	LOC_Os03g03660	Lus10009947	1.21e-176
rice	LOC_Os03g03660	Lus10012285	0
rice	LOC_Os03g03660	Lus10013603	0
rice	LOC_Os03g03660	Lus10013842	0
rice	LOC_Os03g03660	Lus10014657	1.09e-54
rice	LOC_Os03g03660	Lus10014820	0
rice	LOC_Os03g03660	Lus10014907	2.12e-171
rice	LOC_Os03g03660	Lus10015009	1.78e-87
rice	LOC_Os03g03660	Lus10015992	0
rice	LOC_Os03g03660	Lus10016190	1.22e-128
rice	LOC_Os03g03660	Lus10016200	0
rice	LOC_Os03g03660	Lus10017251	0
rice	LOC_Os03g03660	Lus10017537	0
rice	LOC_Os03g03660	Lus10017911	0
rice	LOC_Os03g03660	Lus10020046	0
rice	LOC_Os03g03660	Lus10021248	0
rice	LOC_Os03g03660	Lus10021531	0
rice	LOC_Os03g03660	Lus10022986	0
rice	LOC_Os03g03660	Lus10023234	1.56e-88
rice	LOC_Os03g03660	Lus10023346	3.55e-168
rice	LOC_Os03g03660	Lus10025270	4.38e-100
rice	LOC_Os03g03660	Lus10025528	4.12e-93
rice	LOC_Os03g03660	Lus10025570	1.29e-161
rice	LOC_Os03g03660	Lus10026559	0
rice	LOC_Os03g03660	Lus10026742	2.92e-176
rice	LOC_Os03g03660	Lus10027032	2.2e-163
rice	LOC_Os03g03660	Lus10027361	0
rice	LOC_Os03g03660	Lus10027808	3.07e-167
rice	LOC_Os03g03660	Lus10028459	8.56e-130
rice	LOC_Os03g03660	Lus10028862	0
rice	LOC_Os03g03660	Lus10029346	0
rice	LOC_Os03g03660	Lus10029358	0
rice	LOC_Os03g03660	Lus10029547	0
rice	LOC_Os03g03660	Lus10030134	8.83e-144
rice	LOC_Os03g03660	Lus10032640	0
rice	LOC_Os03g03660	Lus10033108	4.04e-127
rice	LOC_Os03g03660	Lus10033400	5.69e-66
rice	LOC_Os03g03660	Lus10034860	1.31e-66
rice	LOC_Os03g03660	Lus10036050	0
rice	LOC_Os03g03660	Lus10036464	1.26e-71
rice	LOC_Os03g03660	Lus10036667	1.66e-143
rice	LOC_Os03g03660	Lus10038460	0
rice	LOC_Os03g03660	Lus10038889	3.34e-88
rice	LOC_Os03g03660	Lus10039623	0
rice	LOC_Os03g03660	Lus10040071	0
rice	LOC_Os03g03660	Lus10041132	7.72e-71
rice	LOC_Os03g03660	Lus10041914	2.66e-128
rice	LOC_Os03g03660	Lus10042185	2.49e-150
rice	LOC_Os03g03660	Lus10042370	1.18e-165
rice	LOC_Os03g03660	Lus10042560	4.08e-54
rice	LOC_Os03g04070	Lus10003269	1.92e-51
rice	LOC_Os03g04070	Lus10003333	1.49e-80
rice	LOC_Os03g04070	Lus10003367	4.09e-60
rice	LOC_Os03g04070	Lus10006547	6.89e-51
rice	LOC_Os03g04070	Lus10007263	6.45e-54
rice	LOC_Os03g04070	Lus10008419	1.28e-60
rice	LOC_Os03g04070	Lus10008420	7.78e-61
rice	LOC_Os03g04070	Lus10008897	3.68e-59
rice	LOC_Os03g04070	Lus10015367	2.02e-53
rice	LOC_Os03g04070	Lus10018142	4.11e-52
rice	LOC_Os03g04070	Lus10021992	1.61e-51
rice	LOC_Os03g04070	Lus10022636	5.16e-83
rice	LOC_Os03g04070	Lus10023208	2.61e-60
rice	LOC_Os03g04070	Lus10023966	1.27e-69
rice	LOC_Os03g04070	Lus10025118	1.5e-72
rice	LOC_Os03g04070	Lus10025690	2.48e-51
rice	LOC_Os03g04070	Lus10030478	2.29e-54
rice	LOC_Os03g04070	Lus10036749	3.23e-54
rice	LOC_Os03g04070	Lus10036773	8.52e-51
rice	LOC_Os03g04070	Lus10037178	1.3e-53
rice	LOC_Os03g04070	Lus10042531	4.91e-52
rice	LOC_Os03g04070	Lus10042731	1.45e-53
rice	LOC_Os03g04680	Lus10002525	1.36e-106
rice	LOC_Os03g04680	Lus10002527	4.14e-125
rice	LOC_Os03g04680	Lus10003669	4.98e-122
rice	LOC_Os03g04680	Lus10003756	1.41e-61
rice	LOC_Os03g04680	Lus10006232	1.24e-96
rice	LOC_Os03g04680	Lus10009232	1.08e-73
rice	LOC_Os03g04680	Lus10010193	1.38e-119
rice	LOC_Os03g04680	Lus10012531	2.13e-88
rice	LOC_Os03g04680	Lus10014741	5.8e-86
rice	LOC_Os03g04680	Lus10014742	4.54e-89
rice	LOC_Os03g04680	Lus10014768	2.99e-94
rice	LOC_Os03g04680	Lus10015018	4.73e-77
rice	LOC_Os03g04680	Lus10015306	1.36e-100
rice	LOC_Os03g04680	Lus10015307	8.23e-58
rice	LOC_Os03g04680	Lus10017394	2.23e-121
rice	LOC_Os03g04680	Lus10018161	7.77e-53
rice	LOC_Os03g04680	Lus10018217	3.04e-107
rice	LOC_Os03g04680	Lus10018831	5.39e-61
rice	LOC_Os03g04680	Lus10022277	4.21e-104
rice	LOC_Os03g04680	Lus10022279	2.12e-121
rice	LOC_Os03g04680	Lus10024644	3.28e-81
rice	LOC_Os03g04680	Lus10025677	2.59e-100
rice	LOC_Os03g04680	Lus10025678	3.23e-106
rice	LOC_Os03g04680	Lus10028047	8.08e-108
rice	LOC_Os03g04680	Lus10032278	1.45e-105
rice	LOC_Os03g04680	Lus10033852	1.28e-85
rice	LOC_Os03g04680	Lus10033853	1.23e-81
rice	LOC_Os03g04680	Lus10035234	2.86e-106
rice	LOC_Os03g04680	Lus10035235	1.82e-84
rice	LOC_Os03g04680	Lus10036024	5.86e-84
rice	LOC_Os03g04680	Lus10036772	2.88e-85
rice	LOC_Os03g04680	Lus10037157	3.22e-81
rice	LOC_Os03g04680	Lus10037999	3.83e-80
rice	LOC_Os03g04680	Lus10038896	2.65e-77
rice	LOC_Os03g04680	Lus10040687	3.85e-107
rice	LOC_Os03g04680	Lus10040986	1.39e-115
rice	LOC_Os03g04680	Lus10041562	2.34e-88
rice	LOC_Os03g04680	Lus10043378	2.9e-53
rice	LOC_Os03g07220	Lus10033008	4.75e-167
rice	LOC_Os03g07480	Lus10007691	9.66e-51
rice	LOC_Os03g07480	Lus10007702	4.65e-112
rice	LOC_Os03g07480	Lus10009428	1.14e-55
rice	LOC_Os03g07480	Lus10012844	1.73e-73
rice	LOC_Os03g07480	Lus10014821	4.53e-70
rice	LOC_Os03g07480	Lus10017910	1.21e-111
rice	LOC_Os03g07480	Lus10018914	1.2e-107
rice	LOC_Os03g07480	Lus10018915	3.77e-107
rice	LOC_Os03g07480	Lus10028614	1.23e-109
rice	LOC_Os03g07480	Lus10028616	1.26e-106
rice	LOC_Os03g07480	Lus10029766	1.83e-109
rice	LOC_Os03g07480	Lus10030492	2.62e-175
rice	LOC_Os03g07480	Lus10032815	7.17e-113
rice	LOC_Os03g07530	Lus10012841	3.92e-166
rice	LOC_Os03g07530	Lus10023608	3.98e-123
rice	LOC_Os03g07530	Lus10030489	3.68e-164
rice	LOC_Os03g07530	Lus10036735	9.58e-168
rice	LOC_Os03g07530	Lus10037196	1.85e-159
rice	LOC_Os03g07530	Lus10037413	4.17e-121
rice	LOC_Os03g07530	Lus10041299	1.36e-120
rice	LOC_Os03g11614	Lus10003124	3.24e-71
rice	LOC_Os03g11614	Lus10003125	2.77e-70
rice	LOC_Os03g11614	Lus10004637	1.44e-51
rice	LOC_Os03g11614	Lus10004638	9.75e-69
rice	LOC_Os03g11614	Lus10005080	1.53e-78
rice	LOC_Os03g11614	Lus10007983	7.96e-58
rice	LOC_Os03g11614	Lus10015765	3.55e-66
rice	LOC_Os03g11614	Lus10017870	1.3e-53
rice	LOC_Os03g11614	Lus10017871	3.54e-53
rice	LOC_Os03g11614	Lus10021140	5.59e-58
rice	LOC_Os03g11614	Lus10026678	3.51e-61
rice	LOC_Os03g11614	Lus10026679	2.23e-52
rice	LOC_Os03g11614	Lus10034371	6.97e-76
rice	LOC_Os03g11614	Lus10034662	1.57e-52
rice	LOC_Os03g11614	Lus10034663	1.95e-78
rice	LOC_Os03g11614	Lus10037040	1.22e-67
rice	LOC_Os03g12660	Lus10000647	7.44e-79
rice	LOC_Os03g12660	Lus10003650	1.88e-107
rice	LOC_Os03g12660	Lus10005075	2.99e-83
rice	LOC_Os03g12660	Lus10005762	1.83e-89
rice	LOC_Os03g12660	Lus10010940	8.16e-56
rice	LOC_Os03g12660	Lus10012675	3.49e-78
rice	LOC_Os03g12660	Lus10014240	9.79e-76
rice	LOC_Os03g12660	Lus10014850	1.73e-103
rice	LOC_Os03g12660	Lus10016065	1.73e-134
rice	LOC_Os03g12660	Lus10016515	1.3e-66
rice	LOC_Os03g12660	Lus10017839	1.84e-85
rice	LOC_Os03g12660	Lus10018898	4.22e-64
rice	LOC_Os03g12660	Lus10019858	6.58e-70
rice	LOC_Os03g12660	Lus10021725	7.16e-68
rice	LOC_Os03g12660	Lus10022298	1.64e-69
rice	LOC_Os03g12660	Lus10024016	0
rice	LOC_Os03g12660	Lus10024272	1.83e-59
rice	LOC_Os03g12660	Lus10024495	6.35e-101
rice	LOC_Os03g12660	Lus10025183	2.84e-59
rice	LOC_Os03g12660	Lus10027434	2.84e-75
rice	LOC_Os03g12660	Lus10028297	2.3e-80
rice	LOC_Os03g12660	Lus10028345	3.09e-90
rice	LOC_Os03g12660	Lus10028594	1.91e-62
rice	LOC_Os03g12660	Lus10028628	5.19e-78
rice	LOC_Os03g12660	Lus10030404	1.99e-75
rice	LOC_Os03g12660	Lus10031295	2.83e-99
rice	LOC_Os03g12660	Lus10031866	1.48e-98
rice	LOC_Os03g12660	Lus10033105	4.88e-60
rice	LOC_Os03g12660	Lus10033308	3.3e-79
rice	LOC_Os03g12660	Lus10034377	1.33e-80
rice	LOC_Os03g12660	Lus10034768	2.46e-77
rice	LOC_Os03g12660	Lus10035685	9.2e-82
rice	LOC_Os03g12660	Lus10036670	6.65e-63
rice	LOC_Os03g12660	Lus10036671	4.16e-52
rice	LOC_Os03g12660	Lus10040055	3.35e-58
rice	LOC_Os03g12660	Lus10040193	1.5e-109
rice	LOC_Os03g12660	Lus10041737	7.99e-149
rice	LOC_Os03g12660	Lus10041738	1.23e-70
rice	LOC_Os03g12660	Lus10041794	3.21e-89
rice	LOC_Os03g12660	Lus10042652	8.25e-72
rice	LOC_Os03g12660	Lus10042788	5.07e-72
rice	LOC_Os03g12660	Lus10043357	2.05e-60
rice	LOC_Os03g13010	Lus10010598	2.13e-130
rice	LOC_Os03g13370	Lus10012876	0
rice	LOC_Os03g13370	Lus10030525	0
rice	LOC_Os03g19480	Lus10009369	1.05e-142
rice	LOC_Os03g19480	Lus10019336	5.82e-172
rice	LOC_Os03g19480	Lus10041386	1.09e-143
rice	LOC_Os03g19520	Lus10001161	4.5e-157
rice	LOC_Os03g19520	Lus10006583	1.85e-155
rice	LOC_Os03g19520	Lus10016400	1.41e-62
rice	LOC_Os03g19520	Lus10019717	1.25e-72
rice	LOC_Os03g19520	Lus10020697	0
rice	LOC_Os03g19520	Lus10026298	5.75e-173
rice	LOC_Os03g19520	Lus10029842	0
rice	LOC_Os03g19520	Lus10042372	1.9e-132
rice	LOC_Os03g20790	Lus10014331	1.97e-101
rice	LOC_Os03g20790	Lus10031245	5.25e-118
rice	LOC_Os03g20790	Lus10031817	1.47e-117
rice	LOC_Os03g20790	Lus10041709	2.91e-100
rice	LOC_Os03g21060	Lus10001648	8.27e-54
rice	LOC_Os03g21060	Lus10001809	7.58e-55
rice	LOC_Os03g21060	Lus10002083	5.24e-56
rice	LOC_Os03g21060	Lus10002581	2.95e-54
rice	LOC_Os03g21060	Lus10003269	4.55e-83
rice	LOC_Os03g21060	Lus10003435	2.88e-52
rice	LOC_Os03g21060	Lus10003847	9.21e-61
rice	LOC_Os03g21060	Lus10005537	7.93e-54
rice	LOC_Os03g21060	Lus10006547	5.33e-85
rice	LOC_Os03g21060	Lus10007263	3.24e-53
rice	LOC_Os03g21060	Lus10007410	6.59e-74
rice	LOC_Os03g21060	Lus10009029	3.44e-55
rice	LOC_Os03g21060	Lus10009669	1.76e-55
rice	LOC_Os03g21060	Lus10009939	7.18e-51
rice	LOC_Os03g21060	Lus10011215	1.67e-82
rice	LOC_Os03g21060	Lus10013964	3.31e-68
rice	LOC_Os03g21060	Lus10015076	1.38e-78
rice	LOC_Os03g21060	Lus10015367	4.12e-53
rice	LOC_Os03g21060	Lus10015389	7.2e-66
rice	LOC_Os03g21060	Lus10018142	2.52e-75
rice	LOC_Os03g21060	Lus10018469	4.52e-82
rice	LOC_Os03g21060	Lus10019926	7.98e-75
rice	LOC_Os03g21060	Lus10020165	1.14e-59
rice	LOC_Os03g21060	Lus10020883	2.4e-70
rice	LOC_Os03g21060	Lus10021659	7.36e-54
rice	LOC_Os03g21060	Lus10021992	1.36e-78
rice	LOC_Os03g21060	Lus10023179	2.31e-78
rice	LOC_Os03g21060	Lus10025690	6.61e-74
rice	LOC_Os03g21060	Lus10026496	1.08e-75
rice	LOC_Os03g21060	Lus10026617	5.38e-81
rice	LOC_Os03g21060	Lus10026879	4.9e-52
rice	LOC_Os03g21060	Lus10026966	2.82e-61
rice	LOC_Os03g21060	Lus10027227	2.56e-52
rice	LOC_Os03g21060	Lus10030446	6.51e-83
rice	LOC_Os03g21060	Lus10030478	5.42e-58
rice	LOC_Os03g21060	Lus10031189	4.82e-54
rice	LOC_Os03g21060	Lus10031767	2.51e-52
rice	LOC_Os03g21060	Lus10032657	2.55e-83
rice	LOC_Os03g21060	Lus10033493	5.36e-70
rice	LOC_Os03g21060	Lus10036117	6.27e-74
rice	LOC_Os03g21060	Lus10036749	5.36e-58
rice	LOC_Os03g21060	Lus10036773	4.1e-81
rice	LOC_Os03g21060	Lus10037156	4.72e-81
rice	LOC_Os03g21060	Lus10037178	8.95e-57
rice	LOC_Os03g21060	Lus10038937	1.89e-52
rice	LOC_Os03g21060	Lus10041924	4.06e-52
rice	LOC_Os03g21060	Lus10042531	1.4e-82
rice	LOC_Os03g21060	Lus10042731	1.54e-69
rice	LOC_Os03g21060	Lus10043095	5.25e-83
rice	LOC_Os03g21540	Lus10000562	8.06e-139
rice	LOC_Os03g21540	Lus10000954	3.05e-68
rice	LOC_Os03g21540	Lus10001088	8.78e-66
rice	LOC_Os03g21540	Lus10001392	5.68e-70
rice	LOC_Os03g21540	Lus10001595	1.67e-65
rice	LOC_Os03g21540	Lus10002697	5.43e-69
rice	LOC_Os03g21540	Lus10003066	1.52e-65
rice	LOC_Os03g21540	Lus10003244	4.98e-68
rice	LOC_Os03g21540	Lus10003312	7.68e-129
rice	LOC_Os03g21540	Lus10003942	1.36e-124
rice	LOC_Os03g21540	Lus10005255	8.36e-68
rice	LOC_Os03g21540	Lus10006643	2.12e-67
rice	LOC_Os03g21540	Lus10008110	5.25e-66
rice	LOC_Os03g21540	Lus10010443	1.71e-113
rice	LOC_Os03g21540	Lus10010835	1.1e-66
rice	LOC_Os03g21540	Lus10011148	2.17e-70
rice	LOC_Os03g21540	Lus10011866	2.18e-71
rice	LOC_Os03g21540	Lus10012101	2.09e-111
rice	LOC_Os03g21540	Lus10012159	3.41e-72
rice	LOC_Os03g21540	Lus10012256	9.1e-68
rice	LOC_Os03g21540	Lus10012814	3.6e-70
rice	LOC_Os03g21540	Lus10012850	1.39e-66
rice	LOC_Os03g21540	Lus10013013	1.37e-65
rice	LOC_Os03g21540	Lus10013014	2.89e-68
rice	LOC_Os03g21540	Lus10013148	1.86e-65
rice	LOC_Os03g21540	Lus10013832	5.2e-66
rice	LOC_Os03g21540	Lus10014019	4.42e-70
rice	LOC_Os03g21540	Lus10014185	0
rice	LOC_Os03g21540	Lus10014387	2.7e-66
rice	LOC_Os03g21540	Lus10015057	2.28e-68
rice	LOC_Os03g21540	Lus10015756	2.88e-69
rice	LOC_Os03g21540	Lus10016020	1.23e-67
rice	LOC_Os03g21540	Lus10016021	5.27e-71
rice	LOC_Os03g21540	Lus10016537	1.23e-68
rice	LOC_Os03g21540	Lus10016907	0
rice	LOC_Os03g21540	Lus10017478	1.85e-144
rice	LOC_Os03g21540	Lus10019114	8.3e-72
rice	LOC_Os03g21540	Lus10019237	1.85e-71
rice	LOC_Os03g21540	Lus10019621	3.25e-72
rice	LOC_Os03g21540	Lus10019897	9.27e-70
rice	LOC_Os03g21540	Lus10019907	3.12e-68
rice	LOC_Os03g21540	Lus10021003	7.27e-73
rice	LOC_Os03g21540	Lus10021632	2.91e-139
rice	LOC_Os03g21540	Lus10021998	0
rice	LOC_Os03g21540	Lus10022129	1.1e-65
rice	LOC_Os03g21540	Lus10022728	0
rice	LOC_Os03g21540	Lus10023000	3.19e-69
rice	LOC_Os03g21540	Lus10023166	4.34e-68
rice	LOC_Os03g21540	Lus10023473	1.88e-70
rice	LOC_Os03g21540	Lus10023794	6.91e-69
rice	LOC_Os03g21540	Lus10024391	3.93e-67
rice	LOC_Os03g21540	Lus10024512	1.95e-66
rice	LOC_Os03g21540	Lus10025849	2.76e-72
rice	LOC_Os03g21540	Lus10025926	6.9e-72
rice	LOC_Os03g21540	Lus10026335	3.07e-67
rice	LOC_Os03g21540	Lus10026546	1.16e-67
rice	LOC_Os03g21540	Lus10027509	0
rice	LOC_Os03g21540	Lus10028140	0
rice	LOC_Os03g21540	Lus10028407	4.56e-69
rice	LOC_Os03g21540	Lus10028613	4.35e-66
rice	LOC_Os03g21540	Lus10028805	3.5e-145
rice	LOC_Os03g21540	Lus10029151	1.12e-68
rice	LOC_Os03g21540	Lus10030308	2.75e-127
rice	LOC_Os03g21540	Lus10030668	1.03e-67
rice	LOC_Os03g21540	Lus10030741	2.87e-71
rice	LOC_Os03g21540	Lus10030743	1.77e-67
rice	LOC_Os03g21540	Lus10032971	2.93e-134
rice	LOC_Os03g21540	Lus10032976	0
rice	LOC_Os03g21540	Lus10033294	1.1e-66
rice	LOC_Os03g21540	Lus10033966	4.31e-70
rice	LOC_Os03g21540	Lus10034445	2.62e-72
rice	LOC_Os03g21540	Lus10034757	3.2e-65
rice	LOC_Os03g21540	Lus10035071	2.39e-65
rice	LOC_Os03g21540	Lus10035605	1.55e-68
rice	LOC_Os03g21540	Lus10036499	5.16e-68
rice	LOC_Os03g21540	Lus10036762	9.83e-70
rice	LOC_Os03g21540	Lus10036935	2.87e-68
rice	LOC_Os03g21540	Lus10037051	1.23e-67
rice	LOC_Os03g21540	Lus10037767	5.78e-124
rice	LOC_Os03g21540	Lus10037768	1.49e-76
rice	LOC_Os03g21540	Lus10037887	0
rice	LOC_Os03g21540	Lus10037980	6.91e-67
rice	LOC_Os03g21540	Lus10038087	1.15e-67
rice	LOC_Os03g21540	Lus10038172	2.2e-71
rice	LOC_Os03g21540	Lus10038174	2.59e-73
rice	LOC_Os03g21540	Lus10038595	1.43e-162
rice	LOC_Os03g21540	Lus10038711	7.06e-68
rice	LOC_Os03g21540	Lus10039274	0
rice	LOC_Os03g21540	Lus10040050	1.04e-71
rice	LOC_Os03g21540	Lus10040135	3.32e-67
rice	LOC_Os03g21540	Lus10040350	2.91e-70
rice	LOC_Os03g21540	Lus10040467	3.14e-65
rice	LOC_Os03g21540	Lus10040588	1.57e-69
rice	LOC_Os03g21540	Lus10040806	2.25e-68
rice	LOC_Os03g21540	Lus10041426	2.05e-70
rice	LOC_Os03g21540	Lus10041860	1.14e-69
rice	LOC_Os03g21540	Lus10042327	6.07e-66
rice	LOC_Os03g21540	Lus10042537	0
rice	LOC_Os03g21540	Lus10042844	0
rice	LOC_Os03g21540	Lus10043050	9.98e-70
rice	LOC_Os03g24220	Lus10005861	0
rice	LOC_Os03g24220	Lus10015333	0
rice	LOC_Os03g24220	Lus10025461	9.6e-147
rice	LOC_Os03g24220	Lus10031066	0
rice	LOC_Os03g24220	Lus10035450	0
rice	LOC_Os03g30420	Lus10001670	1.26e-141
rice	LOC_Os03g30420	Lus10004331	5.07e-59
rice	LOC_Os03g30420	Lus10004517	1.8e-57
rice	LOC_Os03g30420	Lus10004907	8.88e-57
rice	LOC_Os03g30420	Lus10005780	1.07e-142
rice	LOC_Os03g30420	Lus10005878	1.29e-58
rice	LOC_Os03g30420	Lus10005995	2.01e-157
rice	LOC_Os03g30420	Lus10006443	2.07e-64
rice	LOC_Os03g30420	Lus10007837	1.09e-68
rice	LOC_Os03g30420	Lus10008112	5.86e-72
rice	LOC_Os03g30420	Lus10008917	6.14e-58
rice	LOC_Os03g30420	Lus10008918	5.68e-66
rice	LOC_Os03g30420	Lus10008935	1.82e-61
rice	LOC_Os03g30420	Lus10008936	1.2e-61
rice	LOC_Os03g30420	Lus10008938	4.22e-62
rice	LOC_Os03g30420	Lus10009903	2.33e-59
rice	LOC_Os03g30420	Lus10010373	4.31e-58
rice	LOC_Os03g30420	Lus10011657	2.93e-64
rice	LOC_Os03g30420	Lus10011658	1.77e-56
rice	LOC_Os03g30420	Lus10011958	1.4e-61
rice	LOC_Os03g30420	Lus10012399	1.94e-60
rice	LOC_Os03g30420	Lus10012400	3.25e-60
rice	LOC_Os03g30420	Lus10012624	4.99e-74
rice	LOC_Os03g30420	Lus10012767	9.94e-56
rice	LOC_Os03g30420	Lus10013150	1.82e-70
rice	LOC_Os03g30420	Lus10013194	9.14e-61
rice	LOC_Os03g30420	Lus10014273	3.41e-68
rice	LOC_Os03g30420	Lus10015788	4.16e-151
rice	LOC_Os03g30420	Lus10016599	1.79e-55
rice	LOC_Os03g30420	Lus10016601	4.25e-64
rice	LOC_Os03g30420	Lus10017334	6.78e-159
rice	LOC_Os03g30420	Lus10017677	5.46e-61
rice	LOC_Os03g30420	Lus10017742	8.52e-67
rice	LOC_Os03g30420	Lus10017961	4.48e-72
rice	LOC_Os03g30420	Lus10018711	1.27e-56
rice	LOC_Os03g30420	Lus10018717	6.06e-67
rice	LOC_Os03g30420	Lus10019157	2.25e-56
rice	LOC_Os03g30420	Lus10019457	3.41e-74
rice	LOC_Os03g30420	Lus10020437	2.27e-64
rice	LOC_Os03g30420	Lus10020847	3.72e-72
rice	LOC_Os03g30420	Lus10021136	3.84e-57
rice	LOC_Os03g30420	Lus10021158	5.38e-76
rice	LOC_Os03g30420	Lus10021620	3.22e-66
rice	LOC_Os03g30420	Lus10022303	3.28e-67
rice	LOC_Os03g30420	Lus10024315	3.21e-64
rice	LOC_Os03g30420	Lus10024331	6.78e-56
rice	LOC_Os03g30420	Lus10024577	3.33e-61
rice	LOC_Os03g30420	Lus10024578	3.97e-57
rice	LOC_Os03g30420	Lus10024581	1.11e-57
rice	LOC_Os03g30420	Lus10024816	5.14e-60
rice	LOC_Os03g30420	Lus10024818	2.56e-58
rice	LOC_Os03g30420	Lus10024819	1.08e-60
rice	LOC_Os03g30420	Lus10025902	4.8e-63
rice	LOC_Os03g30420	Lus10025923	8.4e-56
rice	LOC_Os03g30420	Lus10025975	4.08e-69
rice	LOC_Os03g30420	Lus10027614	3.22e-62
rice	LOC_Os03g30420	Lus10027798	4.54e-59
rice	LOC_Os03g30420	Lus10028361	3.23e-66
rice	LOC_Os03g30420	Lus10028852	2.2e-67
rice	LOC_Os03g30420	Lus10028857	5.43e-58
rice	LOC_Os03g30420	Lus10028881	1.82e-61
rice	LOC_Os03g30420	Lus10028896	5.79e-58
rice	LOC_Os03g30420	Lus10028897	1.22e-65
rice	LOC_Os03g30420	Lus10028898	1.58e-59
rice	LOC_Os03g30420	Lus10028914	2.25e-57
rice	LOC_Os03g30420	Lus10029035	5.65e-60
rice	LOC_Os03g30420	Lus10029930	1.38e-56
rice	LOC_Os03g30420	Lus10030216	4.74e-159
rice	LOC_Os03g30420	Lus10030708	9.42e-58
rice	LOC_Os03g30420	Lus10030924	4.45e-68
rice	LOC_Os03g30420	Lus10032026	3.02e-61
rice	LOC_Os03g30420	Lus10032213	3.16e-57
rice	LOC_Os03g30420	Lus10032215	1.46e-55
rice	LOC_Os03g30420	Lus10032222	2.56e-60
rice	LOC_Os03g30420	Lus10032223	1.13e-63
rice	LOC_Os03g30420	Lus10032743	2.26e-64
rice	LOC_Os03g30420	Lus10032745	8.04e-70
rice	LOC_Os03g30420	Lus10033172	2e-65
rice	LOC_Os03g30420	Lus10033522	6.31e-61
rice	LOC_Os03g30420	Lus10033524	9.3e-72
rice	LOC_Os03g30420	Lus10034230	1.99e-62
rice	LOC_Os03g30420	Lus10034300	2.48e-64
rice	LOC_Os03g30420	Lus10034502	1.81e-60
rice	LOC_Os03g30420	Lus10034505	1.78e-58
rice	LOC_Os03g30420	Lus10035502	1.94e-74
rice	LOC_Os03g30420	Lus10035635	3.2e-60
rice	LOC_Os03g30420	Lus10035844	5.52e-143
rice	LOC_Os03g30420	Lus10036627	1.79e-141
rice	LOC_Os03g30420	Lus10038200	1.1e-63
rice	LOC_Os03g30420	Lus10038203	1.66e-55
rice	LOC_Os03g30420	Lus10038796	1.89e-59
rice	LOC_Os03g30420	Lus10039063	1.23e-66
rice	LOC_Os03g30420	Lus10040120	1.44e-59
rice	LOC_Os03g30420	Lus10040868	4.71e-58
rice	LOC_Os03g30420	Lus10041511	2.9e-66
rice	LOC_Os03g30420	Lus10041811	1.9e-58
rice	LOC_Os03g30420	Lus10041951	3.13e-63
rice	LOC_Os03g30420	Lus10042815	1.23e-63
rice	LOC_Os03g30420	Lus10043308	1.3e-71
rice	LOC_Os03g30420	Lus10043313	8.43e-61
rice	LOC_Os03g40540	Lus10000647	5.46e-175
rice	LOC_Os03g40540	Lus10003650	9.95e-83
rice	LOC_Os03g40540	Lus10005075	0
rice	LOC_Os03g40540	Lus10005762	1e-72
rice	LOC_Os03g40540	Lus10010940	3.05e-57
rice	LOC_Os03g40540	Lus10012675	5.42e-71
rice	LOC_Os03g40540	Lus10014240	1.81e-172
rice	LOC_Os03g40540	Lus10014850	1.63e-93
rice	LOC_Os03g40540	Lus10016065	3.69e-77
rice	LOC_Os03g40540	Lus10016515	7.46e-59
rice	LOC_Os03g40540	Lus10017839	1.06e-78
rice	LOC_Os03g40540	Lus10018898	1.88e-65
rice	LOC_Os03g40540	Lus10019513	3.37e-52
rice	LOC_Os03g40540	Lus10019858	1.91e-70
rice	LOC_Os03g40540	Lus10021725	3.06e-75
rice	LOC_Os03g40540	Lus10022298	6.2e-58
rice	LOC_Os03g40540	Lus10024016	4.7e-73
rice	LOC_Os03g40540	Lus10024272	2.64e-61
rice	LOC_Os03g40540	Lus10024495	5.28e-97
rice	LOC_Os03g40540	Lus10027434	8.13e-61
rice	LOC_Os03g40540	Lus10028297	4.38e-67
rice	LOC_Os03g40540	Lus10028345	3.36e-87
rice	LOC_Os03g40540	Lus10028594	2.44e-65
rice	LOC_Os03g40540	Lus10028628	7.23e-69
rice	LOC_Os03g40540	Lus10030404	4.53e-73
rice	LOC_Os03g40540	Lus10031295	5.15e-76
rice	LOC_Os03g40540	Lus10031866	5.23e-78
rice	LOC_Os03g40540	Lus10033105	7.93e-68
rice	LOC_Os03g40540	Lus10033308	9.84e-83
rice	LOC_Os03g40540	Lus10034377	0
rice	LOC_Os03g40540	Lus10034768	6.03e-80
rice	LOC_Os03g40540	Lus10035685	7.7e-80
rice	LOC_Os03g40540	Lus10036670	1.13e-69
rice	LOC_Os03g40540	Lus10036671	3.2e-54
rice	LOC_Os03g40540	Lus10040055	2.61e-56
rice	LOC_Os03g40540	Lus10040193	1.09e-91
rice	LOC_Os03g40540	Lus10041794	3.06e-87
rice	LOC_Os03g40540	Lus10042652	8.57e-76
rice	LOC_Os03g40540	Lus10042788	1.88e-67
rice	LOC_Os03g40540	Lus10043357	1.5e-64
rice	LOC_Os03g44500	Lus10001025	5.23e-81
rice	LOC_Os03g44500	Lus10001555	4.37e-72
rice	LOC_Os03g44500	Lus10004100	0
rice	LOC_Os03g44500	Lus10004252	4.65e-54
rice	LOC_Os03g44500	Lus10004692	1.07e-80
rice	LOC_Os03g44500	Lus10004989	6.74e-82
rice	LOC_Os03g44500	Lus10008369	0
rice	LOC_Os03g44500	Lus10009783	0
rice	LOC_Os03g44500	Lus10011827	1.64e-80
rice	LOC_Os03g44500	Lus10013287	4.87e-58
rice	LOC_Os03g44500	Lus10013357	0
rice	LOC_Os03g44500	Lus10013754	5.61e-58
rice	LOC_Os03g44500	Lus10016053	2.25e-54
rice	LOC_Os03g44500	Lus10016489	2.57e-81
rice	LOC_Os03g44500	Lus10016576	2.5e-56
rice	LOC_Os03g44500	Lus10020659	3.55e-79
rice	LOC_Os03g44500	Lus10021872	4.55e-80
rice	LOC_Os03g44500	Lus10022019	1.29e-80
rice	LOC_Os03g44500	Lus10024772	2.65e-138
rice	LOC_Os03g44500	Lus10024773	8.3e-131
rice	LOC_Os03g44500	Lus10025174	2.89e-57
rice	LOC_Os03g44500	Lus10029882	1.47e-78
rice	LOC_Os03g44500	Lus10030163	4.3e-81
rice	LOC_Os03g44500	Lus10030810	4.87e-58
rice	LOC_Os03g44500	Lus10031489	7.56e-76
rice	LOC_Os03g44500	Lus10033122	3.23e-59
rice	LOC_Os03g44500	Lus10036657	3.9e-56
rice	LOC_Os03g44500	Lus10039185	1.59e-58
rice	LOC_Os03g44500	Lus10040259	1.85e-80
rice	LOC_Os03g44500	Lus10040742	8.08e-66
rice	LOC_Os03g44500	Lus10042160	8.41e-58
rice	LOC_Os03g44500	Lus10042559	6.08e-81
rice	LOC_Os03g46650	Lus10023579	0
rice	LOC_Os03g46650	Lus10026337	0
rice	LOC_Os03g46650	Lus10040464	0
rice	LOC_Os03g46650	Lus10042325	0
rice	LOC_Os03g48060	Lus10014635	7.66e-89
rice	LOC_Os03g48060	Lus10019964	2.21e-73
rice	LOC_Os03g48060	Lus10033793	1.44e-85
rice	LOC_Os03g48170	Lus10036706	8.83e-56
rice	LOC_Os02g50240	Lus10001115	0
rice	LOC_Os02g50240	Lus10004037	0
rice	LOC_Os02g50240	Lus10010203	0
rice	LOC_Os02g50240	Lus10012536	0
rice	LOC_Os02g50240	Lus10017404	0
rice	LOC_Os02g50240	Lus10020812	0
rice	LOC_Os02g50240	Lus10034016	0
rice	LOC_Os03g50980	Lus10011634	1.46e-152
rice	LOC_Os03g50980	Lus10023344	0
rice	LOC_Os03g50980	Lus10036123	2.29e-163
rice	LOC_Os03g50980	Lus10038464	0
rice	LOC_Os03g51330	Lus10000539	1.77e-52
rice	LOC_Os03g51330	Lus10003772	1.3e-52
rice	LOC_Os03g51330	Lus10006369	1.03e-55
rice	LOC_Os03g51330	Lus10012323	5.13e-58
rice	LOC_Os03g51330	Lus10012554	8.19e-56
rice	LOC_Os03g51330	Lus10016496	7.06e-51
rice	LOC_Os03g51330	Lus10016596	1.55e-63
rice	LOC_Os03g51330	Lus10017554	4.13e-51
rice	LOC_Os03g51330	Lus10017626	1.47e-52
rice	LOC_Os03g51330	Lus10024014	2.94e-145
rice	LOC_Os03g51330	Lus10033583	1.47e-54
rice	LOC_Os03g51330	Lus10035840	9.95e-56
rice	LOC_Os03g51330	Lus10036623	1.7e-52
rice	LOC_Os03g51330	Lus10041540	3.84e-56
rice	LOC_Os03g51330	Lus10041740	2.37e-143
rice	LOC_Os03g55040	Lus10000632	5.13e-63
rice	LOC_Os03g55040	Lus10000993	7.32e-76
rice	LOC_Os03g55040	Lus10003453	1.34e-97
rice	LOC_Os03g55040	Lus10003454	5.66e-104
rice	LOC_Os03g55040	Lus10003455	1.38e-104
rice	LOC_Os03g55040	Lus10004670	5.43e-56
rice	LOC_Os03g55040	Lus10004671	9.36e-51
rice	LOC_Os03g55040	Lus10006352	1.88e-53
rice	LOC_Os03g55040	Lus10007421	2.41e-57
rice	LOC_Os03g55040	Lus10008742	1.27e-57
rice	LOC_Os03g55040	Lus10009876	9.92e-54
rice	LOC_Os03g55040	Lus10010665	2.27e-64
rice	LOC_Os03g55040	Lus10010712	1.03e-55
rice	LOC_Os03g55040	Lus10010943	1.82e-53
rice	LOC_Os03g55040	Lus10013920	4.38e-60
rice	LOC_Os03g55040	Lus10013922	3.27e-69
rice	LOC_Os03g55040	Lus10013923	1.18e-79
rice	LOC_Os03g55040	Lus10013924	7.87e-78
rice	LOC_Os03g55040	Lus10013925	5.85e-76
rice	LOC_Os03g55040	Lus10014105	1.07e-55
rice	LOC_Os03g55040	Lus10014831	7.87e-55
rice	LOC_Os03g55040	Lus10015744	1.46e-102
rice	LOC_Os03g55040	Lus10015745	1.17e-105
rice	LOC_Os03g55040	Lus10015746	2.76e-105
rice	LOC_Os03g55040	Lus10015749	1.91e-112
rice	LOC_Os03g55040	Lus10015750	1.11e-94
rice	LOC_Os03g55040	Lus10015751	1.06e-105
rice	LOC_Os03g55040	Lus10015753	6.29e-101
rice	LOC_Os03g55040	Lus10016126	2.29e-54
rice	LOC_Os03g55040	Lus10016128	2.37e-54
rice	LOC_Os03g55040	Lus10016460	2.08e-58
rice	LOC_Os03g55040	Lus10017201	3.36e-66
rice	LOC_Os03g55040	Lus10017542	1.11e-56
rice	LOC_Os03g55040	Lus10019364	1.08e-55
rice	LOC_Os03g55040	Lus10019808	1.49e-52
rice	LOC_Os03g55040	Lus10021163	1.84e-63
rice	LOC_Os03g55040	Lus10021437	3.23e-58
rice	LOC_Os03g55040	Lus10021438	4.23e-60
rice	LOC_Os03g55040	Lus10024583	1.4e-69
rice	LOC_Os03g55040	Lus10024584	3.48e-72
rice	LOC_Os03g55040	Lus10025741	3.7e-69
rice	LOC_Os03g55040	Lus10027862	1.71e-52
rice	LOC_Os03g55040	Lus10031388	1.48e-68
rice	LOC_Os03g55040	Lus10032218	1.93e-76
rice	LOC_Os03g55040	Lus10032220	1.58e-70
rice	LOC_Os03g55040	Lus10034699	1.13e-97
rice	LOC_Os03g55040	Lus10035903	3.8e-66
rice	LOC_Os03g55040	Lus10037268	1.62e-55
rice	LOC_Os03g55040	Lus10039277	1.18e-69
rice	LOC_Os03g55040	Lus10040246	6.26e-55
rice	LOC_Os03g55040	Lus10040533	1.24e-97
rice	LOC_Os03g55040	Lus10040725	1.29e-57
rice	LOC_Os03g55040	Lus10041055	3.39e-66
rice	LOC_Os03g62500	Lus10001519	0
rice	LOC_Os03g62500	Lus10007291	0
rice	LOC_Os03g62500	Lus10007921	3.1e-51
rice	LOC_Os03g62500	Lus10008339	2.05e-53
rice	LOC_Os03g62500	Lus10013088	0
rice	LOC_Os03g62500	Lus10014283	1.99e-53
rice	LOC_Os03g62500	Lus10015274	0
rice	LOC_Os03g62500	Lus10018850	0
rice	LOC_Os03g62500	Lus10021784	6.71e-52
rice	LOC_Os03g62500	Lus10022254	0
rice	LOC_Os03g62500	Lus10025395	0
rice	LOC_Os03g62500	Lus10025986	1.53e-54
rice	LOC_Os03g62500	Lus10027091	1.8e-53
rice	LOC_Os03g62500	Lus10029240	0
rice	LOC_Os03g62500	Lus10031440	0
rice	LOC_Os03g62500	Lus10035771	0
rice	LOC_Os03g62500	Lus10036136	1.25e-51
rice	LOC_Os03g62500	Lus10036568	0
rice	LOC_Os03g62500	Lus10037349	0
rice	LOC_Os03g62500	Lus10041360	0
rice	LOC_Os03g64150	Lus10007006	3.57e-155
rice	LOC_Os03g64150	Lus10007231	8.46e-70
rice	LOC_Os03g64150	Lus10009788	9.71e-60
rice	LOC_Os03g64150	Lus10012944	3.53e-66
rice	LOC_Os03g64150	Lus10017836	6.7e-75
rice	LOC_Os03g64150	Lus10025237	9.53e-51
rice	LOC_Os03g64150	Lus10027417	3.11e-68
rice	LOC_Os03g64150	Lus10028230	3e-62
rice	LOC_Os04g02900	Lus10002678	0
rice	LOC_Os04g02900	Lus10010728	8.6e-78
rice	LOC_Os04g02900	Lus10013295	7.3e-80
rice	LOC_Os04g02900	Lus10029216	9.54e-72
rice	LOC_Os04g02900	Lus10030196	1.66e-87
rice	LOC_Os04g02900	Lus10030197	1.02e-77
rice	LOC_Os04g02900	Lus10030820	1.23e-70
rice	LOC_Os04g08740	Lus10005517	0
rice	LOC_Os04g08740	Lus10006574	0
rice	LOC_Os04g08740	Lus10007357	4.25e-156
rice	LOC_Os04g08740	Lus10010310	9.55e-129
rice	LOC_Os04g08740	Lus10013415	3.94e-128
rice	LOC_Os04g08740	Lus10020778	6.89e-159
rice	LOC_Os04g08740	Lus10021212	0
rice	LOC_Os04g08740	Lus10021880	0
rice	LOC_Os04g08740	Lus10022009	0
rice	LOC_Os04g08740	Lus10022203	0
rice	LOC_Os04g08740	Lus10031382	2.11e-154
rice	LOC_Os04g08740	Lus10041159	0
rice	LOC_Os04g08740	Lus10042549	0
rice	LOC_Os04g33740	Lus10001529	1.49e-171
rice	LOC_Os04g33740	Lus10004031	3.4e-134
rice	LOC_Os04g33740	Lus10004340	1.62e-144
rice	LOC_Os04g33740	Lus10008392	0
rice	LOC_Os04g33740	Lus10014217	0
rice	LOC_Os04g33740	Lus10014219	0
rice	LOC_Os04g33740	Lus10015613	4.16e-163
rice	LOC_Os04g33740	Lus10015614	6.9e-180
rice	LOC_Os04g33740	Lus10015615	4.09e-51
rice	LOC_Os04g33740	Lus10017015	0
rice	LOC_Os04g33740	Lus10021339	0
rice	LOC_Os04g33740	Lus10024605	2.16e-138
rice	LOC_Os04g33740	Lus10028922	3.05e-145
rice	LOC_Os04g33740	Lus10030278	1.37e-107
rice	LOC_Os04g33740	Lus10031144	4.19e-139
rice	LOC_Os04g33740	Lus10032242	5.57e-141
rice	LOC_Os04g33740	Lus10037631	3.2e-162
rice	LOC_Os04g33740	Lus10037632	2.12e-177
rice	LOC_Os04g33740	Lus10037633	0
rice	LOC_Os04g38720	Lus10001648	1.16e-78
rice	LOC_Os04g38720	Lus10003435	2.86e-74
rice	LOC_Os04g38720	Lus10005537	2.21e-71
rice	LOC_Os04g38720	Lus10009029	2.83e-64
rice	LOC_Os04g38720	Lus10009669	2.12e-64
rice	LOC_Os04g38720	Lus10013205	1.52e-59
rice	LOC_Os04g38720	Lus10018142	3.97e-52
rice	LOC_Os04g38720	Lus10020165	5.09e-65
rice	LOC_Os04g38720	Lus10021659	1.98e-78
rice	LOC_Os04g38720	Lus10022915	4.1e-52
rice	LOC_Os04g38720	Lus10024601	1.27e-54
rice	LOC_Os04g38720	Lus10025690	4.82e-51
rice	LOC_Os04g38720	Lus10026879	1.88e-75
rice	LOC_Os04g38720	Lus10026966	4.39e-64
rice	LOC_Os04g38720	Lus10027227	1.22e-61
rice	LOC_Os04g38720	Lus10030723	2.13e-54
rice	LOC_Os04g38720	Lus10031142	2.37e-52
rice	LOC_Os04g38720	Lus10031721	2.33e-52
rice	LOC_Os04g38720	Lus10032238	5.64e-54
rice	LOC_Os04g38720	Lus10038937	6.94e-62
rice	LOC_Os04g38720	Lus10041924	4.03e-65
rice	LOC_Os04g38720	Lus10042466	1.1e-51
rice	LOC_Os04g39430	Lus10000647	7.07e-72
rice	LOC_Os04g39430	Lus10003650	2.26e-145
rice	LOC_Os04g39430	Lus10005075	8.83e-77
rice	LOC_Os04g39430	Lus10005762	2.02e-73
rice	LOC_Os04g39430	Lus10010940	6.01e-54
rice	LOC_Os04g39430	Lus10012675	9.95e-65
rice	LOC_Os04g39430	Lus10014240	8.71e-66
rice	LOC_Os04g39430	Lus10014850	4.37e-97
rice	LOC_Os04g39430	Lus10016065	0
rice	LOC_Os04g39430	Lus10016515	9.03e-60
rice	LOC_Os04g39430	Lus10017839	2.56e-70
rice	LOC_Os04g39430	Lus10018898	2.5e-61
rice	LOC_Os04g39430	Lus10019858	1.58e-66
rice	LOC_Os04g39430	Lus10021725	5.33e-80
rice	LOC_Os04g39430	Lus10022298	4.31e-91
rice	LOC_Os04g39430	Lus10024016	1.15e-122
rice	LOC_Os04g39430	Lus10024272	1.2e-59
rice	LOC_Os04g39430	Lus10024495	6.8e-87
rice	LOC_Os04g39430	Lus10025183	9.71e-108
rice	LOC_Os04g39430	Lus10027434	2.94e-54
rice	LOC_Os04g39430	Lus10028297	7.68e-68
rice	LOC_Os04g39430	Lus10028345	1.18e-86
rice	LOC_Os04g39430	Lus10028594	1.05e-58
rice	LOC_Os04g39430	Lus10028628	4.93e-58
rice	LOC_Os04g39430	Lus10030404	2.26e-66
rice	LOC_Os04g39430	Lus10031295	7.22e-81
rice	LOC_Os04g39430	Lus10031866	2.55e-82
rice	LOC_Os04g39430	Lus10033105	3.06e-56
rice	LOC_Os04g39430	Lus10033308	7.97e-66
rice	LOC_Os04g39430	Lus10034377	1.35e-76
rice	LOC_Os04g39430	Lus10034768	4.19e-65
rice	LOC_Os04g39430	Lus10035685	1.79e-67
rice	LOC_Os04g39430	Lus10036670	2.56e-62
rice	LOC_Os04g39430	Lus10040055	5.85e-58
rice	LOC_Os04g39430	Lus10040193	9.5e-97
rice	LOC_Os04g39430	Lus10041737	1.23e-71
rice	LOC_Os04g39430	Lus10041738	8.09e-53
rice	LOC_Os04g39430	Lus10041794	2.71e-87
rice	LOC_Os04g39430	Lus10042652	7.5e-79
rice	LOC_Os04g39430	Lus10042788	1.55e-56
rice	LOC_Os04g39430	Lus10043357	7.9e-61
rice	LOC_Os04g47240	Lus10000829	3.47e-120
rice	LOC_Os04g47240	Lus10002096	2.04e-132
rice	LOC_Os04g47240	Lus10003745	6.63e-77
rice	LOC_Os04g47240	Lus10009339	1.44e-106
rice	LOC_Os04g47240	Lus10010209	2.36e-56
rice	LOC_Os04g47240	Lus10010519	1.06e-86
rice	LOC_Os04g47240	Lus10014976	0
rice	LOC_Os04g47240	Lus10015185	9.56e-85
rice	LOC_Os04g47240	Lus10016768	1.37e-91
rice	LOC_Os04g47240	Lus10017408	1.09e-55
rice	LOC_Os04g47240	Lus10019635	1.73e-107
rice	LOC_Os04g47240	Lus10021766	3.93e-100
rice	LOC_Os04g47240	Lus10022461	1.18e-96
rice	LOC_Os04g47240	Lus10024645	0
rice	LOC_Os04g47240	Lus10027496	0
rice	LOC_Os04g47240	Lus10028038	6.87e-74
rice	LOC_Os04g47240	Lus10029657	1.88e-79
rice	LOC_Os04g47240	Lus10031506	3.26e-81
rice	LOC_Os04g47240	Lus10032279	0
rice	LOC_Os04g47240	Lus10032761	1.24e-67
rice	LOC_Os04g47240	Lus10034060	9.81e-87
rice	LOC_Os04g47240	Lus10038858	0
rice	LOC_Os04g47240	Lus10039250	0
rice	LOC_Os04g47240	Lus10042698	2.71e-79
rice	LOC_Os04g47240	Lus10042750	7.36e-76
rice	LOC_Os04g48460	Lus10002525	2.17e-65
rice	LOC_Os04g48460	Lus10002527	3.16e-73
rice	LOC_Os04g48460	Lus10003669	1.28e-73
rice	LOC_Os04g48460	Lus10006232	1.2e-78
rice	LOC_Os04g48460	Lus10009232	2.51e-174
rice	LOC_Os04g48460	Lus10010193	2.07e-108
rice	LOC_Os04g48460	Lus10012531	1.01e-78
rice	LOC_Os04g48460	Lus10014741	1.71e-93
rice	LOC_Os04g48460	Lus10014742	3.17e-99
rice	LOC_Os04g48460	Lus10014768	2.61e-91
rice	LOC_Os04g48460	Lus10015018	0
rice	LOC_Os04g48460	Lus10015306	2.35e-65
rice	LOC_Os04g48460	Lus10017394	7.58e-107
rice	LOC_Os04g48460	Lus10018217	5.99e-100
rice	LOC_Os04g48460	Lus10018831	6.97e-51
rice	LOC_Os04g48460	Lus10022277	1.85e-70
rice	LOC_Os04g48460	Lus10022279	1.16e-72
rice	LOC_Os04g48460	Lus10024644	6.13e-74
rice	LOC_Os04g48460	Lus10025677	2.27e-60
rice	LOC_Os04g48460	Lus10025678	6.94e-63
rice	LOC_Os04g48460	Lus10028047	2.79e-67
rice	LOC_Os04g48460	Lus10032278	5.01e-97
rice	LOC_Os04g48460	Lus10033852	7.31e-88
rice	LOC_Os04g48460	Lus10033853	3.17e-90
rice	LOC_Os04g48460	Lus10035234	2.06e-72
rice	LOC_Os04g48460	Lus10035235	1.7e-58
rice	LOC_Os04g48460	Lus10036024	1.3e-93
rice	LOC_Os04g48460	Lus10036772	4.45e-142
rice	LOC_Os04g48460	Lus10037157	7.68e-142
rice	LOC_Os04g48460	Lus10037999	0
rice	LOC_Os04g48460	Lus10038896	0
rice	LOC_Os04g48460	Lus10040687	9.1e-100
rice	LOC_Os04g48460	Lus10040986	6.33e-99
rice	LOC_Os04g48460	Lus10041562	4.86e-80
rice	LOC_Os04g48460	Lus10043378	2.04e-58
rice	LOC_Os04g48760	Lus10000509	3.28e-135
rice	LOC_Os04g48760	Lus10000814	4.17e-74
rice	LOC_Os04g48760	Lus10002293	5.86e-85
rice	LOC_Os04g48760	Lus10003612	9.59e-85
rice	LOC_Os04g48760	Lus10004046	1.08e-79
rice	LOC_Os04g48760	Lus10004266	0
rice	LOC_Os04g48760	Lus10004388	9.95e-79
rice	LOC_Os04g48760	Lus10005017	9.73e-91
rice	LOC_Os04g48760	Lus10005491	1.3e-102
rice	LOC_Os04g48760	Lus10006028	1.79e-103
rice	LOC_Os04g48760	Lus10006045	2.06e-92
rice	LOC_Os04g48760	Lus10006675	9.29e-103
rice	LOC_Os04g48760	Lus10008230	1.04e-94
rice	LOC_Os04g48760	Lus10008712	2.36e-87
rice	LOC_Os04g48760	Lus10008849	1.65e-89
rice	LOC_Os04g48760	Lus10009394	3.44e-81
rice	LOC_Os04g48760	Lus10009476	1.32e-70
rice	LOC_Os04g48760	Lus10009790	4.76e-69
rice	LOC_Os04g48760	Lus10010199	3.55e-69
rice	LOC_Os04g48760	Lus10011386	9.39e-84
rice	LOC_Os04g48760	Lus10011387	3.09e-76
rice	LOC_Os04g48760	Lus10011576	4.04e-116
rice	LOC_Os04g48760	Lus10011585	2.42e-75
rice	LOC_Os04g48760	Lus10011609	6.28e-92
rice	LOC_Os04g48760	Lus10011756	1.33e-84
rice	LOC_Os04g48760	Lus10012193	1.29e-68
rice	LOC_Os04g48760	Lus10012877	4.26e-76
rice	LOC_Os04g48760	Lus10013968	4.53e-78
rice	LOC_Os04g48760	Lus10014174	1.7e-79
rice	LOC_Os04g48760	Lus10014996	5.5e-121
rice	LOC_Os04g48760	Lus10015393	3.97e-77
rice	LOC_Os04g48760	Lus10016384	5.48e-71
rice	LOC_Os04g48760	Lus10017267	1.45e-70
rice	LOC_Os04g48760	Lus10017782	2.14e-85
rice	LOC_Os04g48760	Lus10018636	7.39e-80
rice	LOC_Os04g48760	Lus10018911	1.03e-95
rice	LOC_Os04g48760	Lus10019035	2.93e-89
rice	LOC_Os04g48760	Lus10019036	8.49e-85
rice	LOC_Os04g48760	Lus10019067	5.15e-70
rice	LOC_Os04g48760	Lus10019248	1.28e-78
rice	LOC_Os04g48760	Lus10019525	3.14e-79
rice	LOC_Os04g48760	Lus10020140	1.26e-74
rice	LOC_Os04g48760	Lus10020189	9.1e-69
rice	LOC_Os04g48760	Lus10020835	1.41e-68
rice	LOC_Os04g48760	Lus10020935	1.24e-87
rice	LOC_Os04g48760	Lus10022738	1.04e-78
rice	LOC_Os04g48760	Lus10023323	3.66e-127
rice	LOC_Os04g48760	Lus10023677	1.62e-90
rice	LOC_Os04g48760	Lus10023681	2.23e-84
rice	LOC_Os04g48760	Lus10025139	3.5e-68
rice	LOC_Os04g48760	Lus10025223	5.63e-70
rice	LOC_Os04g48760	Lus10025943	5.02e-79
rice	LOC_Os04g48760	Lus10026938	3.76e-70
rice	LOC_Os04g48760	Lus10027221	3.27e-114
rice	LOC_Os04g48760	Lus10027688	1.16e-101
rice	LOC_Os04g48760	Lus10027951	1.95e-72
rice	LOC_Os04g48760	Lus10028234	4.48e-112
rice	LOC_Os04g48760	Lus10028612	2.17e-99
rice	LOC_Os04g48760	Lus10029483	3.19e-68
rice	LOC_Os04g48760	Lus10030526	9.88e-76
rice	LOC_Os04g48760	Lus10030634	3.41e-70
rice	LOC_Os04g48760	Lus10030636	3.67e-71
rice	LOC_Os04g48760	Lus10030845	4.47e-72
rice	LOC_Os04g48760	Lus10030846	3.89e-71
rice	LOC_Os04g48760	Lus10030851	3.24e-69
rice	LOC_Os04g48760	Lus10030855	2.79e-71
rice	LOC_Os04g48760	Lus10031043	1.51e-86
rice	LOC_Os04g48760	Lus10031108	4.56e-74
rice	LOC_Os04g48760	Lus10031161	1.13e-97
rice	LOC_Os04g48760	Lus10031689	9.09e-74
rice	LOC_Os04g48760	Lus10032306	4.17e-77
rice	LOC_Os04g48760	Lus10032954	3.09e-95
rice	LOC_Os04g48760	Lus10033329	4.52e-76
rice	LOC_Os04g48760	Lus10033330	4.77e-74
rice	LOC_Os04g48760	Lus10033362	4.28e-70
rice	LOC_Os04g48760	Lus10033924	0
rice	LOC_Os04g48760	Lus10033926	0
rice	LOC_Os04g48760	Lus10034978	1.58e-68
rice	LOC_Os04g48760	Lus10035429	3.52e-102
rice	LOC_Os04g48760	Lus10035726	1.43e-68
rice	LOC_Os04g48760	Lus10036242	1.22e-71
rice	LOC_Os04g48760	Lus10036251	3.37e-95
rice	LOC_Os04g48760	Lus10037310	1.28e-70
rice	LOC_Os04g48760	Lus10037311	2.42e-68
rice	LOC_Os04g48760	Lus10037358	2.13e-71
rice	LOC_Os04g48760	Lus10037840	5.6e-76
rice	LOC_Os04g48760	Lus10037955	8.09e-77
rice	LOC_Os04g48760	Lus10038071	1.71e-71
rice	LOC_Os04g48760	Lus10038392	6.39e-142
rice	LOC_Os04g48760	Lus10038488	1.03e-75
rice	LOC_Os04g48760	Lus10038686	1.23e-75
rice	LOC_Os04g48760	Lus10038726	2.17e-73
rice	LOC_Os04g48760	Lus10038875	2.19e-125
rice	LOC_Os04g48760	Lus10038930	3.68e-115
rice	LOC_Os04g48760	Lus10039030	1.81e-92
rice	LOC_Os04g48760	Lus10039132	4.09e-76
rice	LOC_Os04g48760	Lus10039641	1.27e-75
rice	LOC_Os04g48760	Lus10040592	2.49e-71
rice	LOC_Os04g48760	Lus10042177	0
rice	LOC_Os04g48760	Lus10043368	2.74e-71
rice	LOC_Os04g52540	Lus10006627	4.01e-128
rice	LOC_Os04g52540	Lus10014386	2.87e-99
rice	LOC_Os04g52540	Lus10015155	1.71e-91
rice	LOC_Os04g52540	Lus10017983	5.34e-127
rice	LOC_Os04g52540	Lus10018290	0
rice	LOC_Os04g52540	Lus10025537	3.13e-61
rice	LOC_Os04g52540	Lus10026750	2.08e-95
rice	LOC_Os04g52540	Lus10029989	7.84e-92
rice	LOC_Os04g52540	Lus10031331	1.05e-128
rice	LOC_Os04g52540	Lus10031904	2.65e-105
rice	LOC_Os04g52540	Lus10035331	1.67e-93
rice	LOC_Os04g52540	Lus10036794	1.25e-165
rice	LOC_Os04g52540	Lus10036795	6.29e-166
rice	LOC_Os04g52540	Lus10037136	2.51e-161
rice	LOC_Os04g52540	Lus10039386	9.03e-130
rice	LOC_Os04g52540	Lus10040619	0
rice	LOC_Os04g52540	Lus10041978	1.01e-125
rice	LOC_Os04g52860	Lus10000562	0
rice	LOC_Os04g52860	Lus10000954	8.31e-73
rice	LOC_Os04g52860	Lus10001088	1.84e-70
rice	LOC_Os04g52860	Lus10001392	1.03e-75
rice	LOC_Os04g52860	Lus10002697	5.56e-73
rice	LOC_Os04g52860	Lus10003066	7.09e-70
rice	LOC_Os04g52860	Lus10003312	3.73e-128
rice	LOC_Os04g52860	Lus10003942	2.66e-157
rice	LOC_Os04g52860	Lus10004964	7.82e-73
rice	LOC_Os04g52860	Lus10005255	1.59e-76
rice	LOC_Os04g52860	Lus10005462	9.43e-74
rice	LOC_Os04g52860	Lus10006643	8.53e-75
rice	LOC_Os04g52860	Lus10008015	2.17e-75
rice	LOC_Os04g52860	Lus10010443	1.21e-127
rice	LOC_Os04g52860	Lus10010703	2.26e-70
rice	LOC_Os04g52860	Lus10010835	2.44e-76
rice	LOC_Os04g52860	Lus10011148	4.1e-78
rice	LOC_Os04g52860	Lus10011866	7.97e-81
rice	LOC_Os04g52860	Lus10012101	2.11e-131
rice	LOC_Os04g52860	Lus10012159	1.47e-76
rice	LOC_Os04g52860	Lus10012256	1.76e-74
rice	LOC_Os04g52860	Lus10012814	1.04e-73
rice	LOC_Os04g52860	Lus10012850	3.53e-73
rice	LOC_Os04g52860	Lus10013014	3.7e-70
rice	LOC_Os04g52860	Lus10013832	1.16e-71
rice	LOC_Os04g52860	Lus10014071	2e-70
rice	LOC_Os04g52860	Lus10014185	0
rice	LOC_Os04g52860	Lus10015756	5.51e-73
rice	LOC_Os04g52860	Lus10016020	2.26e-73
rice	LOC_Os04g52860	Lus10016021	1.87e-74
rice	LOC_Os04g52860	Lus10016537	8.85e-75
rice	LOC_Os04g52860	Lus10016907	0
rice	LOC_Os04g52860	Lus10017478	0
rice	LOC_Os04g52860	Lus10017898	4.44e-71
rice	LOC_Os04g52860	Lus10018722	1.45e-69
rice	LOC_Os04g52860	Lus10019114	9.89e-75
rice	LOC_Os04g52860	Lus10019237	3.36e-75
rice	LOC_Os04g52860	Lus10019621	5.54e-78
rice	LOC_Os04g52860	Lus10019844	5.66e-69
rice	LOC_Os04g52860	Lus10021003	8.03e-74
rice	LOC_Os04g52860	Lus10021632	3.41e-179
rice	LOC_Os04g52860	Lus10021998	4.03e-179
rice	LOC_Os04g52860	Lus10022728	0
rice	LOC_Os04g52860	Lus10022799	5.05e-71
rice	LOC_Os04g52860	Lus10023000	4.74e-74
rice	LOC_Os04g52860	Lus10023473	2.08e-70
rice	LOC_Os04g52860	Lus10023794	7.62e-79
rice	LOC_Os04g52860	Lus10024391	2.15e-76
rice	LOC_Os04g52860	Lus10024512	5.88e-77
rice	LOC_Os04g52860	Lus10024813	1.05e-69
rice	LOC_Os04g52860	Lus10025849	1.7e-73
rice	LOC_Os04g52860	Lus10025926	5.75e-72
rice	LOC_Os04g52860	Lus10026335	3.7e-70
rice	LOC_Os04g52860	Lus10026546	2.98e-73
rice	LOC_Os04g52860	Lus10027509	0
rice	LOC_Os04g52860	Lus10028140	0
rice	LOC_Os04g52860	Lus10028407	1.08e-70
rice	LOC_Os04g52860	Lus10028805	0
rice	LOC_Os04g52860	Lus10029151	1.27e-69
rice	LOC_Os04g52860	Lus10029187	1.4e-70
rice	LOC_Os04g52860	Lus10030308	3.64e-127
rice	LOC_Os04g52860	Lus10030668	1.8e-76
rice	LOC_Os04g52860	Lus10030741	7.49e-76
rice	LOC_Os04g52860	Lus10030743	5.69e-72
rice	LOC_Os04g52860	Lus10030796	1.38e-70
rice	LOC_Os04g52860	Lus10032672	4.13e-72
rice	LOC_Os04g52860	Lus10032971	4.49e-152
rice	LOC_Os04g52860	Lus10032976	1.45e-160
rice	LOC_Os04g52860	Lus10033294	2.23e-72
rice	LOC_Os04g52860	Lus10033966	1.15e-73
rice	LOC_Os04g52860	Lus10034082	2.23e-69
rice	LOC_Os04g52860	Lus10034445	1.7e-74
rice	LOC_Os04g52860	Lus10034757	2.99e-71
rice	LOC_Os04g52860	Lus10034897	1.39e-68
rice	LOC_Os04g52860	Lus10035071	1.45e-69
rice	LOC_Os04g52860	Lus10036499	1.32e-70
rice	LOC_Os04g52860	Lus10036762	2.94e-74
rice	LOC_Os04g52860	Lus10036935	4.32e-71
rice	LOC_Os04g52860	Lus10037051	2.15e-70
rice	LOC_Os04g52860	Lus10037767	8.02e-101
rice	LOC_Os04g52860	Lus10037887	0
rice	LOC_Os04g52860	Lus10037980	2.97e-69
rice	LOC_Os04g52860	Lus10038087	1.86e-75
rice	LOC_Os04g52860	Lus10038172	1.52e-72
rice	LOC_Os04g52860	Lus10038174	4.8e-75
rice	LOC_Os04g52860	Lus10038595	3.28e-155
rice	LOC_Os04g52860	Lus10038711	3.43e-70
rice	LOC_Os04g52860	Lus10039274	0
rice	LOC_Os04g52860	Lus10040050	4.66e-78
rice	LOC_Os04g52860	Lus10040135	1.78e-72
rice	LOC_Os04g52860	Lus10040350	4.13e-70
rice	LOC_Os04g52860	Lus10040588	1.44e-74
rice	LOC_Os04g52860	Lus10040806	1.62e-74
rice	LOC_Os04g52860	Lus10041426	2.26e-71
rice	LOC_Os04g52860	Lus10041796	2.41e-70
rice	LOC_Os04g52860	Lus10041860	1.68e-70
rice	LOC_Os04g52860	Lus10042537	1.09e-180
rice	LOC_Os04g52860	Lus10042844	0
rice	LOC_Os04g52860	Lus10043050	1.36e-78
rice	LOC_Os04g52860	Lus10043083	6.82e-72
rice	LOC_Os04g55230	Lus10004009	0
rice	LOC_Os04g55230	Lus10015708	2.15e-93
rice	LOC_Os04g55230	Lus10030259	0
rice	LOC_Os04g55230	Lus10035822	0
rice	LOC_Os04g55230	Lus10036604	0
rice	LOC_Os04g55230	Lus10037481	2.66e-93
rice	LOC_Os04g57560	Lus10001044	6.87e-106
rice	LOC_Os04g57560	Lus10005021	1.19e-168
rice	LOC_Os04g57560	Lus10020726	0
rice	LOC_Os04g57560	Lus10024311	1.07e-56
rice	LOC_Os04g57560	Lus10029804	0
rice	LOC_Os04g57560	Lus10033928	5.14e-56
rice	LOC_Os05g02500	Lus10003291	0
rice	LOC_Os05g02500	Lus10006229	2.07e-173
rice	LOC_Os05g02500	Lus10030324	0
rice	LOC_Os05g02500	Lus10036877	5.49e-173
rice	LOC_Os05g03040	Lus10001979	3.04e-66
rice	LOC_Os05g03040	Lus10004990	3.04e-86
rice	LOC_Os05g03040	Lus10009374	2.96e-88
rice	LOC_Os05g03040	Lus10015055	3.28e-90
rice	LOC_Os05g03040	Lus10018124	2.06e-95
rice	LOC_Os05g03040	Lus10019331	1.84e-89
rice	LOC_Os05g03040	Lus10019905	1.12e-91
rice	LOC_Os05g03040	Lus10023165	5.17e-93
rice	LOC_Os05g03040	Lus10026477	2.14e-94
rice	LOC_Os05g03040	Lus10036141	3.2e-87
rice	LOC_Os05g03040	Lus10041595	4.28e-90
rice	LOC_Os05g03430	Lus10011634	0
rice	LOC_Os05g03430	Lus10023344	0
rice	LOC_Os05g03430	Lus10036123	0
rice	LOC_Os05g03430	Lus10038464	0
rice	LOC_Os05g05240	Lus10001025	1.39e-81
rice	LOC_Os05g05240	Lus10001555	2.12e-71
rice	LOC_Os05g05240	Lus10004100	0
rice	LOC_Os05g05240	Lus10004252	5.58e-56
rice	LOC_Os05g05240	Lus10004692	4.76e-84
rice	LOC_Os05g05240	Lus10004989	2.68e-84
rice	LOC_Os05g05240	Lus10008369	0
rice	LOC_Os05g05240	Lus10009783	0
rice	LOC_Os05g05240	Lus10010156	2.13e-52
rice	LOC_Os05g05240	Lus10011827	2.54e-81
rice	LOC_Os05g05240	Lus10013287	8.83e-60
rice	LOC_Os05g05240	Lus10013357	0
rice	LOC_Os05g05240	Lus10013456	2.05e-52
rice	LOC_Os05g05240	Lus10013754	9.85e-60
rice	LOC_Os05g05240	Lus10016053	5.97e-56
rice	LOC_Os05g05240	Lus10016489	8.84e-86
rice	LOC_Os05g05240	Lus10016576	1.92e-58
rice	LOC_Os05g05240	Lus10017361	2.22e-52
rice	LOC_Os05g05240	Lus10020659	8.87e-79
rice	LOC_Os05g05240	Lus10021872	1.65e-79
rice	LOC_Os05g05240	Lus10022019	2.05e-80
rice	LOC_Os05g05240	Lus10024772	6.23e-134
rice	LOC_Os05g05240	Lus10024773	0
rice	LOC_Os05g05240	Lus10025174	5.53e-59
rice	LOC_Os05g05240	Lus10029882	1.17e-78
rice	LOC_Os05g05240	Lus10030163	1.61e-81
rice	LOC_Os05g05240	Lus10030810	8.83e-60
rice	LOC_Os05g05240	Lus10031489	4.41e-78
rice	LOC_Os05g05240	Lus10033122	1.48e-60
rice	LOC_Os05g05240	Lus10036657	2.35e-57
rice	LOC_Os05g05240	Lus10039185	1.04e-59
rice	LOC_Os05g05240	Lus10040259	7.67e-84
rice	LOC_Os05g05240	Lus10040742	6.92e-70
rice	LOC_Os05g05240	Lus10042160	1.12e-59
rice	LOC_Os05g05240	Lus10042559	6.89e-81
rice	LOC_Os05g06280	Lus10002876	0
rice	LOC_Os05g06280	Lus10003358	1.12e-93
rice	LOC_Os05g06280	Lus10008424	3.39e-93
rice	LOC_Os05g06280	Lus10011449	6.57e-164
rice	LOC_Os05g06280	Lus10023103	0
rice	LOC_Os05g06280	Lus10026413	6.12e-62
rice	LOC_Os05g06280	Lus10037546	9.04e-171
rice	LOC_Os05g06280	Lus10042240	3.55e-62
rice	LOC_Os05g06660	Lus10003302	1e-93
rice	LOC_Os05g06660	Lus10005327	9.31e-94
rice	LOC_Os05g06660	Lus10007731	8.93e-57
rice	LOC_Os05g06660	Lus10009562	1.24e-54
rice	LOC_Os05g06660	Lus10010190	6.38e-172
rice	LOC_Os05g06660	Lus10010191	1.14e-139
rice	LOC_Os05g06660	Lus10010331	1.75e-94
rice	LOC_Os05g06660	Lus10011213	4.55e-155
rice	LOC_Os05g06660	Lus10013395	3e-93
rice	LOC_Os05g06660	Lus10014388	8.71e-60
rice	LOC_Os05g06660	Lus10015382	9.22e-149
rice	LOC_Os05g06660	Lus10015489	1.09e-151
rice	LOC_Os05g06660	Lus10016377	2.68e-112
rice	LOC_Os05g06660	Lus10016722	2.33e-101
rice	LOC_Os05g06660	Lus10017391	6.82e-170
rice	LOC_Os05g06660	Lus10017392	1.93e-137
rice	LOC_Os05g06660	Lus10018467	1.89e-151
rice	LOC_Os05g06660	Lus10018924	6.12e-108
rice	LOC_Os05g06660	Lus10019747	4.37e-113
rice	LOC_Os05g06660	Lus10019748	4e-106
rice	LOC_Os05g06660	Lus10019749	6.86e-109
rice	LOC_Os05g06660	Lus10019954	8.49e-154
rice	LOC_Os05g06660	Lus10020206	2.27e-62
rice	LOC_Os05g06660	Lus10020207	5.63e-58
rice	LOC_Os05g06660	Lus10020387	1.13e-62
rice	LOC_Os05g06660	Lus10021856	2.2e-95
rice	LOC_Os05g06660	Lus10023446	9.67e-94
rice	LOC_Os05g06660	Lus10023447	1.58e-77
rice	LOC_Os05g06660	Lus10023505	4.79e-146
rice	LOC_Os05g06660	Lus10023882	2.91e-80
rice	LOC_Os05g06660	Lus10025859	7.82e-73
rice	LOC_Os05g06660	Lus10026830	9.19e-59
rice	LOC_Os05g06660	Lus10026831	9.05e-63
rice	LOC_Os05g06660	Lus10028625	3.96e-107
rice	LOC_Os05g06660	Lus10030315	5.88e-81
rice	LOC_Os05g06660	Lus10030317	9.73e-92
rice	LOC_Os05g06660	Lus10032980	2.53e-57
rice	LOC_Os05g06660	Lus10036016	1.18e-100
rice	LOC_Os05g06660	Lus10037810	0
rice	LOC_Os05g06660	Lus10038240	1.13e-67
rice	LOC_Os05g06660	Lus10039582	1.93e-69
rice	LOC_Os05g06660	Lus10040324	1.28e-94
rice	LOC_Os05g06660	Lus10040326	1.31e-71
rice	LOC_Os05g06660	Lus10040327	5.35e-62
rice	LOC_Os05g06660	Lus10040387	1.49e-144
rice	LOC_Os05g06660	Lus10041412	1.57e-142
rice	LOC_Os05g06660	Lus10042287	4.51e-98
rice	LOC_Os05g07720	Lus10006199	1.76e-114
rice	LOC_Os05g07720	Lus10007085	1.31e-60
rice	LOC_Os05g07720	Lus10018088	3.87e-109
rice	LOC_Os05g07720	Lus10027678	8.74e-137
rice	LOC_Os05g07720	Lus10028695	8.51e-65
rice	LOC_Os05g07720	Lus10036846	4.5e-118
rice	LOC_Os05g07720	Lus10039944	1.14e-144
rice	LOC_Os05g07720	Lus10042084	5.1e-52
rice	LOC_Os05g11730	Lus10001519	0
rice	LOC_Os05g11730	Lus10006800	3.7e-51
rice	LOC_Os05g11730	Lus10007291	0
rice	LOC_Os05g11730	Lus10007921	6.43e-53
rice	LOC_Os05g11730	Lus10008339	3.37e-54
rice	LOC_Os05g11730	Lus10010637	1.91e-52
rice	LOC_Os05g11730	Lus10013088	0
rice	LOC_Os05g11730	Lus10014283	7.26e-56
rice	LOC_Os05g11730	Lus10015274	0
rice	LOC_Os05g11730	Lus10017518	9.79e-53
rice	LOC_Os05g11730	Lus10018127	5e-52
rice	LOC_Os05g11730	Lus10018850	0
rice	LOC_Os05g11730	Lus10021784	5.57e-53
rice	LOC_Os05g11730	Lus10022254	0
rice	LOC_Os05g11730	Lus10023339	1.6e-53
rice	LOC_Os05g11730	Lus10024668	3.15e-51
rice	LOC_Os05g11730	Lus10025395	0
rice	LOC_Os05g11730	Lus10025986	1.58e-56
rice	LOC_Os05g11730	Lus10027091	4.08e-54
rice	LOC_Os05g11730	Lus10028765	4.91e-52
rice	LOC_Os05g11730	Lus10029240	0
rice	LOC_Os05g11730	Lus10031440	0
rice	LOC_Os05g11730	Lus10033197	2.7e-52
rice	LOC_Os05g11730	Lus10035771	2.96e-167
rice	LOC_Os05g11730	Lus10036136	1.01e-51
rice	LOC_Os05g11730	Lus10036384	3.08e-51
rice	LOC_Os05g11730	Lus10036568	0
rice	LOC_Os05g11730	Lus10037349	0
rice	LOC_Os05g11730	Lus10041234	2.36e-51
rice	LOC_Os05g11730	Lus10041360	0
rice	LOC_Os05g25840	Lus10006363	2.2e-72
rice	LOC_Os05g25840	Lus10012317	1.61e-68
rice	LOC_Os05g25840	Lus10017924	1.81e-125
rice	LOC_Os05g25840	Lus10020103	3.52e-109
rice	LOC_Os05g25840	Lus10020152	2.25e-105
rice	LOC_Os05g25840	Lus10026952	9.14e-61
rice	LOC_Os05g25840	Lus10032616	5.89e-97
rice	LOC_Os05g25840	Lus10035701	0
rice	LOC_Os05g25840	Lus10035853	2.85e-70
rice	LOC_Os05g25840	Lus10036522	1.04e-80
rice	LOC_Os05g25840	Lus10036636	2.96e-73
rice	LOC_Os05g25840	Lus10037291	0
rice	LOC_Os05g25840	Lus10041406	3.77e-69
rice	LOC_Os05g25840	Lus10043132	1.49e-96
rice	LOC_Os05g26890	Lus10003115	0
rice	LOC_Os05g26890	Lus10004784	0
rice	LOC_Os05g27730	Lus10000173	3.98e-68
rice	LOC_Os05g27730	Lus10001265	1.08e-100
rice	LOC_Os05g27730	Lus10006368	9.36e-60
rice	LOC_Os05g27730	Lus10012215	8.59e-103
rice	LOC_Os05g27730	Lus10012322	6e-63
rice	LOC_Os05g27730	Lus10015377	7.85e-62
rice	LOC_Os05g27730	Lus10016595	1.63e-74
rice	LOC_Os05g27730	Lus10026409	9.2e-57
rice	LOC_Os05g27730	Lus10026634	3.81e-73
rice	LOC_Os05g27730	Lus10027139	4.17e-57
rice	LOC_Os05g27730	Lus10030424	1.26e-74
rice	LOC_Os05g27730	Lus10032580	4.54e-69
rice	LOC_Os05g27730	Lus10036800	1.78e-67
rice	LOC_Os05g27730	Lus10037131	8.12e-68
rice	LOC_Os05g27730	Lus10042243	9.71e-107
rice	LOC_Os05g27730	Lus10043167	3.38e-69
rice	LOC_Os05g32270	Lus10040140	5.05e-51
rice	LOC_Os05g37470	Lus10002498	0
rice	LOC_Os05g37470	Lus10004831	0
rice	LOC_Os05g37470	Lus10025057	0
rice	LOC_Os05g37470	Lus10025628	0
rice	LOC_Os05g37470	Lus10028078	0
rice	LOC_Os05g37470	Lus10028278	0
rice	LOC_Os05g37470	Lus10034488	0
rice	LOC_Os05g37470	Lus10040212	0
rice	LOC_Os05g38420	Lus10000871	3.94e-66
rice	LOC_Os05g38420	Lus10002227	0
rice	LOC_Os05g38420	Lus10004975	4.29e-54
rice	LOC_Os05g38420	Lus10005976	3.61e-166
rice	LOC_Os05g38420	Lus10006157	9.45e-142
rice	LOC_Os05g38420	Lus10007531	5.96e-162
rice	LOC_Os05g38420	Lus10007532	6.19e-160
rice	LOC_Os05g38420	Lus10009603	2.42e-67
rice	LOC_Os05g38420	Lus10009645	0
rice	LOC_Os05g38420	Lus10009827	1.97e-163
rice	LOC_Os05g38420	Lus10009841	2.03e-165
rice	LOC_Os05g38420	Lus10010850	0
rice	LOC_Os05g38420	Lus10016808	4.74e-66
rice	LOC_Os05g38420	Lus10017175	0
rice	LOC_Os05g38420	Lus10017426	5.04e-160
rice	LOC_Os05g38420	Lus10017427	0
rice	LOC_Os05g38420	Lus10018208	0
rice	LOC_Os05g38420	Lus10019122	0
rice	LOC_Os05g38420	Lus10021133	4.91e-53
rice	LOC_Os05g38420	Lus10021800	3.29e-105
rice	LOC_Os05g38420	Lus10022504	1.72e-67
rice	LOC_Os05g38420	Lus10023189	0
rice	LOC_Os05g38420	Lus10024378	0
rice	LOC_Os05g38420	Lus10025538	1.24e-55
rice	LOC_Os05g38420	Lus10026400	9.6e-109
rice	LOC_Os05g38420	Lus10026401	1.57e-94
rice	LOC_Os05g38420	Lus10026512	0
rice	LOC_Os05g38420	Lus10026753	2.59e-58
rice	LOC_Os05g38420	Lus10026812	7.78e-160
rice	LOC_Os05g38420	Lus10027747	0
rice	LOC_Os05g38420	Lus10027782	0
rice	LOC_Os05g38420	Lus10028263	0
rice	LOC_Os05g38420	Lus10030235	5.11e-173
rice	LOC_Os05g38420	Lus10032894	0
rice	LOC_Os05g38420	Lus10034289	0
rice	LOC_Os05g38420	Lus10034439	0
rice	LOC_Os05g38420	Lus10034614	0
rice	LOC_Os05g38420	Lus10035517	0
rice	LOC_Os05g38420	Lus10035546	0
rice	LOC_Os05g38420	Lus10036070	4.61e-147
rice	LOC_Os05g38420	Lus10040226	4.27e-58
rice	LOC_Os05g38420	Lus10040697	0
rice	LOC_Os05g38420	Lus10040936	0
rice	LOC_Os05g38420	Lus10040957	6.58e-165
rice	LOC_Os05g38420	Lus10041066	6.11e-151
[truncated: 3,099 more rows]

## Sheet: Table S8
Table S8. A total of 129 candidate DEGs for seed size in flax by peptide sequence alignment.
Flax Gene ID	Chromosome	Start	End	Functional annotation	Cs vs Zs			Cm vs Zm			Cn vs Zn			Homologous Gene ID	E-value	Homologous gene name	Homologous encoded protein
					Log2FoldChange	FDR (Padj)	up/down	Log2FoldChange	FDR (Padj)	up/down	Log2FoldChange	FDR (Padj)	up/down
Lus10014742	1	26617028	26618557	cytochrome P450, family 94, subfamily B, polypeptide 1	-1.65502	0.004101	down	-0.6784	0.58386	-	0.083945	0.97468	-	LOC_Os04g48460	3.17e-99	CYP704A3	CYP704A3
Lus10016176	1	9319478	9320272	NAD(P)-binding Rossmann-fold superfamily protein	-1.60735	0.000367	down	0.4603	0.56419	-	-1.007	0.60224	-	AT1G52340	9.4e-52	ABA2	short-chain dehydrogenase/reductase
Lus10016271	1	8842029	8843919	2-oxoglutarate (2OG) and Fe(II)-dependent oxygenase superfamily protein	-0.13555	0.482445	-	-0.59642	0.58064	-	-1.8136	0.009549	down	AT2G43080	7.11e-53	P4H1	Prolyl-4-hydroxylases
Lus10018911	1	28301588	28305403	Leucine-rich repeat receptor-like protein kinase family protein	1.68613	0.004904	up	-0.37388	-	-	-1.707	-	-	AT5G07280	9.33e-151	EMS1/EXS	leucine-rich repeat receptor protein kinase
Lus10025904	1	2465529	2467854	cytochrome P450, family 82, subfamily C, polypeptide 4	-3.35928	0.002199	down	1.1539	0.72982	-	5.9219	0.056885	-	AT1G13710	1.54e-56	KLU/CYP78A5	cytochrome P450 CYP78A5
Lus10042487	1	2729146	2731407	cytochrome P450, family 72, subfamily A, polypeptide 15	1.10331	0.008687	up	-0.26929	-	-	-2.3085	0.44316	-	AT5G24910	9.37e-76	ELA1	CYP714A1
Lus10014331	2	3086516	3087979	Ethylene insensitive 3 family protein	3.08372	3.35e-05	up	-0.042655	0.9859	-	0.066569	0.99124	-	LOC_Os03g20790	1.97e-101	EIL1/MHZ6	ethylene-insensitive 3
Lus10016377	2	2144231	2147021	serine carboxypeptidase-like 40	1.32864	0.008068	up	-	-	-	5.0049	0.37265	-	LOC_Os05g06660	2.68e-112	GS5	Serine carboxypeptidase
Lus10017871	2	21083034	21086609	K-box region and MADS-box transcription factor family protein	2.24424	0.000123	up	-3.9736	-	-	1.7634	0.73684	-	LOC_Os02g45770	1.15e-56	MADS6	MADS-box family protein
Lus10019331	2	1119194	1121881	Integrase-type DNA-binding superfamily protein	-0.48972	0.03589	-	0.20124	0.90021	-	1.4984	0.000654	up	AT4G36920	1.62e-113	AP2	AP2/EREBP family transcription factor
Lus10026617	2	24668141	24669659	NAC-like, activated by AP3/PI	3.89632	0.000101	up	1.7483	0.68236	-	0.52306	0.89855	-	LOC_Os03g21060	5.38e-81	OsNAP/PS1/OsNAC58	NAC transcriptional activator
Lus10030668	2	22719048	22721455	Protein kinase superfamily protein	-1.15592	0.003117	down	0.33419	0.65133	-	0.67764	0.21083	-	LOC_Os04g52860	1.8e-76	FLR8	Receptor‑like kinase
Lus10035234	2	22081473	22084058	cytochrome P450, family 96, subfamily A, polypeptide 10	-3.25916	5.05e-07	down	0.12313	-	-	-1.0531	0.84009	-	LOC_Os03g04680	2.86e-106	OsCYP96B4/OsDSS1	CYP94B4
Lus10035235	2	22086058	22090328	cytochrome P450, family 96, subfamily A, polypeptide 10	-2.68285	5.31e-05	down	-1.8805	-	-	-0.7805	0.79263	-	LOC_Os03g04680	1.82e-84	OsCYP96B4/OsDSS1	CYP94B4
Lus10000629	3	22276175	22279086	leucine-rich repeat transmembrane protein kinase family protein	1.11063	8.24e-06	up	-0.61708	0.38519	-	-0.02908	0.98642	-	LOC_Os08g07760	1.86e-164	OsBAK1	Leucine-rich repeat receptor-like kinase
Lus10000632	3	22265243	22267121	UDP-glucosyl transferase 85A2	-1.87599	1.41e-27	down	2.2961	-	-	1.0179	-	-	LOC_Os03g55040	5.13e-63	GSA1	UDP-glucosyltransferase
Lus10003711	3	4858476	4860992	Protein kinase superfamily protein	1.20995	1.01e-14	up	1.0561	0.058456	-	1.6194	0.013698	-	AT3G51550	3.97e-67	FER	plasma membrane receptor kinase
Lus10007983	3	5175539	5178543	AGAMOUS-like 8	3.44168	3.97e-06	up	0.82164	0.79858	-	2.3773	0.21366	-	LOC_Os03g11614	7.96e-58	LGY3/MADS1	MADS-domain transcription factor
Lus10008112	3	26124255	26126614	Cytochrome P450 superfamily protein	3.48776	2.69e-29	up	2.4976	0.12563	-	1.3978	0.18146	-	AT2G46660	5.97e-75	EOD3/CYP78A6	cytochrome P450/CYP78A6
Lus10019364	3	9233581	9235175	UDP-Glycosyltransferase superfamily protein	-1.2249	1.56e-11	down	-0.83923	0.89038	-	-0.05374	0.99403	-	AT5G05860	1.76e-60	UGT76C2	N-Glucosyltransferase
Lus10021140	3	121627	124567	AGAMOUS-like 8	2.24981	0.003238	up	0.0064257	0.99829	-	0.05539	0.99469	-	LOC_Os03g11614	5.59e-58	LGY3/MADS1	MADS-domain transcription factor
Lus10021159	3	37397	40257	heat shock protein 101	-1.16917	1.03e-08	down	0.009524	0.9967	-	-0.06168	0.98177	-	AT1G74310	0	Hsp101	Casein lytic proteinase/heat shock protein
Lus10033363	3	23218462	23221701	Leucine-rich repeat protein kinase family protein	-1.1073	0.003405	down	0.27159	0.92357	-	0.07245	0.97965	-	AT5G49660	6.92e-91	CEPR1	Leucine-rich repeat receptor-like kinases
Lus10037310	3	1744034	1747357	Leucine-rich repeat protein kinase family protein	0.247416	0.919605	-	0.53908	0.79737	-	3.6123	0.000342	up	AT5G07280	8.67e-114	EMS1/EXS	leucine-rich repeat receptor protein kinase
Lus10037413	3	1279717	1280847	Galactose oxidase/kelch repeat superfamily protein	-1.03639	0.001989	down	-0.0023409	0.99887	-	0.28026	0.82741	-	LOC_Os03g07530	4.17e-121	OsFBK12	F-box protein containing a Kelch repeat motif
Lus10037768	3	24520772	24522604	Malectin/receptor-like protein kinase family protein	-0.2287	0.798795	-	2.2732	0.007665	up	0.59695	0.83827	-	AT3G51550	6.6e-87	FER	plasma membrane receptor kinase
Lus10040738	3	6499399	6501180	highly ABA-induced PP2C gene 2	-1.07586	0.004078	down	0.52788	0.54143	-	0.57738	0.63068	-	AT5G57050	1.37e-75	ABI2	protein phosphatase 2C family protein
Lus10040806	3	6811154	6813240	protein kinase 1B	-1.01092	0.163023	-	-0.85032	0.50045	-	-2.5443	0.007297	down	LOC_Os04g52860	1.62e-74	FLR8	Receptor‑like kinase
Lus10008742	4	5745399	5746863	UDP-glycosyltransferase 74 F1	1.49036	0.574678	-	0.33334	0.95148	-	-3.2563	0.000249	down	LOC_Os03g55040	1.27e-57	GSA1	UDP-glucosyltransferase
Lus10009841	4	1975787	1977995	laccase 12	-	-	-	4.5412	0.020095	-	2.8167	1.4e-06	up	LOC_Os05g38420	2.03e-165	OsLAC	laccase
Lus10009876	4	1847597	1849154	UDP-glucosyltransferase 85A3	-1.15399	0.256126	-	-3.0679	0.008923	down	-0.34983	0.93426	-	AT5G05860	3.05e-62	UGT76C2	N-Glucosyltransferase
Lus10010712	4	9730889	9732715	UDP-glucosyl transferase 74B1	-1.16437	0.000304	down	-1.043	0.44759	-	-1.3692	0.16267	-	LOC_Os03g55040	1.03e-55	GSA1	UDP-glucosyltransferase
Lus10015753	4	13153427	13155046	UDP-Glycosyltransferase superfamily protein	-2.74629	4.86e-05	down	-	-	-	-2.5284	-	-	LOC_Os03g55040	6.29e-101	GSA1	UDP-glucosyltransferase
Lus10030240	4	554704	557662	auxin response factor 11	-	-	-	2.0495	0.50729	-	2.5395	8.38e-06	up	LOC_Os01g70270	2.04e-109	OsARF4/OsARF2	auxin response factor
Lus10032976	4	11067018	11069690	Malectin/receptor-like protein kinase family protein	-1.89686	6.05e-06	down	-0.17277	0.97147	-	1.2199	0.78269	-	LOC_Os03g21540	0	FLR1	Receptor‑like kinase
Lus10039797	4	19331841	19334179	Auxin-responsive GH3 family protein	1.43575	3.7e-05	up	0.56458	0.6918	-	-0.47762	0.83367	-	AT2G46370	0	CH3/JAR1	jasmonate-amido synthetase
Lus10041914	4	16484944	16488498	calcium-dependent protein kinase 16	-0.6655	0.022875	-	1.3599	0.004702	up	0.30733	0.87022	-	AT3G50530	3.92e-148	CRK5	Calcium-Dependent Protein Kinase-Related Kinase
Lus10004037	5	13978296	13980560	glutamine synthase clone R1	-4.18799	1.43e-25	down	-4.1911	0.49111	-	-9.9088	7.12e-08	down	AT5G37600	0	GLN1;1	cytosolic and plastidial glutamine synthetases
Lus10007130	5	9110586	9113174	protein kinase family protein	-2.01292	7.92e-09	down	0.088142	0.96616	-	1.0649	0.14613	-	AT5G03140	3.99e-67	LecRK-VIII.2	lectin receptor-like kinase
Lus10007364	5	13828259	13829086	Late embryogenesis abundant (LEA) hydroxyproline-rich glycoprotein family	-1.54819	0.28337	-	1.1821	0.72171	-	3.7538	0.006296	up	AT1G65690	1.87e-81	NHL6	NDR1/HIN1-like protein
Lus10011761	5	8655296	8658503	Leucine-rich repeat protein kinase family protein	1.46447	3.02e-06	up	0.16804	0.91585	-	0.19919	0.95958	-	AT5G49660	3.8e-143	CEPR1	Leucine-rich repeat receptor-like kinases
Lus10011765	5	8592543	8594589	Core-2/I-branching beta-1,6-N-acetylglucosaminyltransferase family protein	-1.02705	0.004349	down	0.11155	0.95364	-	-1.9186	0.12253	-	AT5G39990	2.96e-129	GLCAT14A	β-glucuronosyltransferase
Lus10024019	5	15367435	15372045	chromatin remodeling 1	2.19002	1.41e-22	up	0.74107	0.47082	-	0.19624	0.85147	-	AT5G66750	0	DDM1	chromatin remodeling factor
Lus10032214	5	2475075	2476730	cytochrome P450, family 706, subfamily A, polypeptide 6	-1.64777	0.326626	-	2.7238	0.1153	-	2.7166	0.001554	up	AT2G46660	6.61e-68	EOD3/CYP78A6	cytochrome P450/CYP78A6
Lus10032223	5	2503770	2506287	cytochrome P450, family 706, subfamily A, polypeptide 4	-1.16755	1.01e-07	down	-1.217	0.26127	-	-1.6124	0.35926	-	AT2G46660	6.61e-68	EOD3/CYP78A6	cytochrome P450/CYP78A6
Lus10032244	5	2607904	2609969	Haloacid dehalogenase-like hydrolase (HAD) superfamily protein	-1.88353	0.006468	down	-0.75159	0.43937	-	-0.3198	0.84092	-	LOC_Os02g44230	4.11e-154	OsTPP1	trehalose-6-phosphate phosphatase
Lus10032295	5	2951148	2965414	MAP kinase 4	1.22743	0.033073	-	2.5307	0.001557	up	2.1173	0.17901	-	LOC_Os10g38950	0	DSG1/OsMPK6	mitogen-activated protein kinase
Lus10032426	5	3610917	3612270	Nodulin MtN3 family protein	0.108159	0.625713	-	0.2835	0.96925	-	2.4908	0.00232	up	LOC_Os02g19820	9.56e-85	OsSWEET4	Glucose and fructose transporter
Lus10013887	6	13044445	13046329	Auxin-responsive GH3 family protein	0.093766	0.870826	-	-0.21834	0.91326	-	-1.6992	0.00097	down	AT2G46370	1.47e-136	CH3/JAR1	jasmonate-amido synthetase
Lus10019387	6	3670564	3674566	aldehyde dehydrogenase 2C4	-1.0477	4.19e-05	down	-2.0532	0.53555	-	-0.90401	0.63657	-	LOC_Os06g15990	1.81e-136	ALDH2B1	aldehyde dehydrogenase
Lus10019808	6	14212194	14213600	UDP-Glycosyltransferase superfamily protein	-	-	-	-1.5662	-	-	-7.1117	0.002383	down	LOC_Os03g55040	1.49e-52	GSA1	UDP-glucosyltransferase
Lus10021339	6	16418320	16422221	cell wall invertase 4	0.17376	0.498418	-	-	-	-	-4.0946	0.008709	down	AT3G52600	0	AtcwINV2	cell wall invertase
Lus10025057	6	14408799	14412029	like AUXIN RESISTANT 2	1.12817	0.001297	up	0.29694	0.75881	-	-1.5734	0.29277	-	LOC_Os05g37470	0	OsAUX3	AUX1/LAX gene
Lus10015546	7	16540054	16541246	WRKY family transcription factor	-1.90896	1	-	-0.25729	0.9611	-	3.3755	0.00054	up	AT1G62300	1.57e-66	WRKY6	WRKY6 transcription factor
Lus10017302	7	126016	128092	Nodulin MtN3 family protein	-0.89013	0.830661	-	3.0902	-	-	6.2858	0.007442	up	LOC_Os02g19820	1.44e-84	OsSWEET4	Glucose and fructose transporter
Lus10023512	7	3315127	3317765	PATATIN-like protein 8	-1.10451	1.85e-05	down	-0.37322	0.80263	-	0.32672	0.80125	-	AT2G39220	7.32e-174	pPLAIIIα	Phospholipase
Lus10028760	7	1862509	1864491	1-aminocyclopropane-1-carboxylic acid (acc) synthase 6	-1.39671	4.14e-05	down	1.1595	0.48595	-	0.010457	0.99911	-	LOC_Os06g03990	5.08e-115	OsACS6/SSG6	protein homologous to aminotransferase
Lus10028852	7	1412673	1414291	cytochrome P450, family 76, subfamily C, polypeptide 4	2.94186	0.081853	-	4.8428	2.91e-06	up	3.101	0.16222	-	AT2G46660	6.83e-68	EOD3/CYP78A6	cytochrome P450/CYP78A6
Lus10038491	7	15191699	15197281	starch synthase 4	0.407291	0.249117	-	0.55991	0.37704	-	1.6577	0.000201	up	LOC_Os08g09230	9.89e-100	OsSSIIIa/Flo5	starch synthase III
Lus10040135	7	4701529	4703556	Protein kinase superfamily protein	-1.04095	0.000313	down	-0.30744	0.82737	-	0.51839	0.78	-	LOC_Os04g52860	1.78e-72	FLR8	Receptor‑like kinase
Lus10040193	7	4406472	4411399	Cytochrome P450 superfamily protein	2.87681	2.95e-10	up	-0.61092	0.70981	-	1.5655	0.6967	-	AT3G50660	2.52e-110	DWF4/CYP90B1	CYP90B1
Lus10003845	8	9013105	9016489	cytokinin oxidase 5	-3.39744	6.24e-06	down	0.71028	0.85829	-	-1.6422	0.34963	-	AT2G41510	1.25e-142	CKX1	cytokinin oxidase/dehydrogenase
Lus10007837	8	18224317	18226350	cytochrome P450, family 82, subfamily C, polypeptide 4	-	-	-	-2.4882	0.003354	down	-1.9892	0.2607	-	LOC_Os03g30420	1.09e-68	GL3.2	Cytochrome P450
Lus10010850	8	12337687	12354158	laccase 17	0.326938	0.558928	-	0.45507	0.79156	-	-2.527	0.005229	down	LOC_Os05g38420	0	OsLAC	laccase
Lus10011799	8	15361965	15368014	phosphate 1	-2.1555	0.000622	down	1.3556	0.66136	-	1.1868	0.021234	-	AT4G25350	3.08e-122	SHB1	EXS (ERD1/XPR1/SYG1) family protein
Lus10014105	8	4192032	4193420	UDP-Glycosyltransferase superfamily protein	-2.25832	0.001808	down	1.3292	-	-	-1.0213	0.47649	-	LOC_Os03g55040	1.07e-55	GSA1	UDP-glucosyltransferase
Lus10015367	8	22608369	22609550	NAC (No Apical Meristem) domain transcriptional regulator superfamily protein	-1.20225	0.005307	down	-1.5137	0.52243	-	0.090921	0.98286	-	LOC_Os03g04070	2.02e-53	ONAC022	stress-Responsive NAC transcription factor
Lus10015382	8	22687596	22695848	serine carboxypeptidase-like 25	-1.40394	2.42e-21	down	-1.1151	0.005343	down	-2.8974	0.005842	down	LOC_Os05g06660	9.22e-149	GS5	Serine carboxypeptidase
Lus10016674	8	14635379	14637997	protein kinase family protein	-1.30213	0.000268	down	0.023304	0.99038	-	0.85043	0.47563	-	AT5G03140	5.97e-65	LecRK-VIII.2	lectin receptor-like kinase
Lus10018482	8	23119312	23125799	sensitive to freezing 6	0.582146	5.08e-05	-	1.5553	0.12315	-	1.4785	0.000276	up	AT4G04920	0	MED16	MEDIATOR complex
Lus10021090	8	5662981	5665921	Peptidase M28 family protein	-1.07289	6.25e-07	down	0.38914	0.71505	-	-1.9335	0.1268	-	AT3G54720	0	AMP1	glutamate-carboxypeptidase
Lus10022226	8	15800401	15801761	Nodulin MtN3 family protein	-1.17545	2.01e-11	down	0.23277	0.94507	-	0.11498	0.93947	-	LOC_Os02g19820	1.57e-58	OsSWEET4	Glucose and fructose transporter
Lus10022298	8	16174124	16176215	cytochrome P450, family 724, subfamily A, polypeptide 1	2.67485	1	-	0.19219	-	-	2.4707	1.26e-06	up	LOC_Os04g39430	4.31e-91	D11/CYP724B1	CYP724B1
Lus10026493	8	3664114	3666216	Concanavalin A-like lectin protein kinase family protein	-1.13806	1.5e-06	down	0.47149	0.72297	-	0.83237	0.54045	-	AT5G03140	1.58e-164	LecRK-VIII.2	lectin receptor-like kinase
Lus10026600	8	3169420	3171304	Auxin-responsive GH3 family protein	-2.06924	2.68e-10	down	0.2328	0.92013	-	-1.7451	0.44282	-	AT2G46370	1.11e-136	CH3/JAR1	jasmonate-amido synthetase
Lus10000539	9	2532804	2534435	SCARECROW-like 13	-1.28075	1.98e-16	down	0.3569	0.72982	-	0.18219	0.92355	-	LOC_Os03g51330	1.77e-52	OsGRAS19/OsNSP2	GRAS protein
Lus10004703	9	4665249	4666901	highly ABA-induced PP2C gene 3	-1.44782	6.9e-05	down	-0.086342	0.95802	-	-0.02326	0.99015	-	AT4G26080	1.82e-69	ABI1	protein phosphatase 2C family protein
Lus10004710	9	4624188	4625234	Concanavalin A-like lectin protein kinase family protein	1.9511	8.11e-10	up	-0.96994	0.41675	-	-1.2734	0.26486	-	AT5G03140	4.74e-90	LecRK-VIII.2	lectin receptor-like kinase
Lus10008936	9	1642707	1644460	cytochrome P450, family 76, subfamily C, polypeptide 4	-2.99211	1	-	1.3148	-	-	7.3262	0.000833	up	AT2G46660	1.69e-63	EOD3/CYP78A6	cytochrome P450/CYP78A6
Lus10017542	9	2416868	2419876	UDP-Glycosyltransferase superfamily protein	1.833	0.006973	up	-0.3242	0.86894	-	0.11488	0.96536	-	AT5G05860	7.67e-62	UGT76C2	N-Glucosyltransferase
Lus10028265	9	4888275	4891042	RNI-like superfamily protein	-0.52486	0.61349	-	0.13659	0.88371	-	-2.0707	0.009268	down	AT2G39940	0	COI1	JA receptor
Lus10009603	10	172089	174121	Cupredoxin superfamily protein	5.95174	0.000151	up	-	-	-	6.0977	0.10964	-	LOC_Os05g38420	2.42e-67	OsLAC	laccase
Lus10027500	10	2324616	2331148	HXXXD-type acyl-transferase family protein	0.79409	1.01e-08	-	2.4963	1.57e-08	up	2.3453	4.56e-12	up	LOC_Os08g44840	1.36e-130	SLG	BAHD acyltransferase-like protein gene
Lus10031349	10	503173	505017	bZIP transcription factor family protein	2.4044	0.002687	up	-3.8771	0.42094	-	-2.5813	-	-	LOC_Os06g15480	2.17e-83	OsbZIP47	bZIP transcription factor
Lus10032745	10	11414909	11416658	cytochrome P450, family 82, subfamily C, polypeptide 4	-2.67287	6.84e-05	down	-1.0773	-	-	-4.8295	0.56677	-	LOC_Os03g30420	8.04e-70	GL3.2	Cytochrome P450
Lus10039414	10	3678278	3680380	indole-3-acetic acid inducible 14	2.16421	1.25e-10	up	-1.0773	-	-	-1.6387	0.69108	-	LOC_Os01g13030	2.37e-51	OsIAA3	AUX/IAA repressors
Lus10000871	11	19733031	19735559	Cupredoxin superfamily protein	-	-	-	2.4391	0.53966	-	3.0883	0.007931	up	LOC_Os05g38420	3.94e-66	OsLAC	laccase
Lus10004238	11	3599788	3602067	aldehyde dehydrogenase 10A8	3.42423	0.000103	up	3.3104	0.018759	-	2.7383	0.067176	-	LOC_Os06g15990	9.21e-75	ALDH2B1	aldehyde dehydrogenase
Lus10004990	11	11234287	11237355	Integrase-type DNA-binding superfamily protein	-1.06218	7.6e-09	down	-0.11182	0.96115	-	0.30759	0.89589	-	AT4G36920	1.32e-108	AP2	AP2/EREBP family transcription factor
Lus10005765	11	17660275	17662128	cytochrome P450, family 76, subfamily C, polypeptide 4	-1.34841	0.003074	down	0.81578	-	-	5.7291	0.053568	-	AT2G46660	1.41e-55	EOD3/CYP78A6	cytochrome P450/CYP78A6
Lus10012668	11	11568763	11569809	mitogen-activated protein kinase kinase kinase 20	-2.05549	1.87e-06	down	-3.8178	-	-	0.69949	0.90129	-	LOC_Os01g50400	6.48e-57	OsMKKK55	Mitogen Activated Protein Kinase Kinase Kinase
Lus10016742	11	6567387	6568471	Nodulin MtN3 family protein	-6.33932	7.21e-05	down	0.84439	-	-	-2.7427	0.69797	-	AT3G48740	1.49e-80	SWEET11	SWEET sucrose efflux transporter family proteins
Lus10027614	11	14586905	14588350	cytochrome P450, family 81, subfamily D, polypeptide 8	0.261869	0.60739	-	-0.86469	0.51231	-	-4.9026	0.003509	down	LOC_Os03g30420	3.22e-62	GL3.2	Cytochrome P450
Lus10031200	11	18572458	18575003	cytokinin oxidase 2	-2.54971	5.2e-77	down	0.93	-	-	-1.602	0.60141	-	AT2G19500	9.64e-160	CKX2	cytokinin oxidase 2
Lus10035865	11	5776329	5778270	RHO guanyl-nucleotide exchange factor 12	-1.56557	5.99e-05	down	-0.48078	0.7131	-	0.8137	0.81245	-	AT1G31650	2.27e-92	GEF1	KPP-like protein
Lus10035873	11	5805012	5807150	bZIP transcription factor family protein	-1.44437	0.000446	down	-0.32027	0.85441	-	-0.62233	0.85398	-	LOC_Os06g15480	8.03e-89	OsbZIP47	bZIP transcription factor
Lus10036474	11	7695054	7702965	isoamylase 3	-1.38136	2.98e-15	down	-0.99388	0.12101	-	-1.3299	0.029737	-	LOC_Os08g40930	1.2e-171	ISA1	Isoamylase
Lus10036563	11	7252430	7255502	S-adenosyl-L-methionine-dependent methyltransferases superfamily protein	-4.81592	9.03e-10	down	-2.5237	0.007346	down	-3.3758	2.13e-06	down	LOC_Os02g51860	3.36e-77	QUA2	Pectin methyltransferase
Lus10038203	11	5326528	5328367	cytochrome P450, family 82, subfamily G, polypeptide 1	-1.50581	1.14e-07	down	-1.0541	0.27101	-	-0.79743	0.33629	-	AT2G46660	3.6e-59	EOD3/CYP78A6	cytochrome P450/CYP78A6
Lus10038912	11	1308565	1314426	AGC (cAMP-dependent, cGMP-dependent and protein kinase C) kinase family protein	4.0428	0.003247	up	-0.057928	0.99317	-	0.22146	0.95303	-	AT5G40030	2.19e-56	AGC1-4	AGC protein kinase
Lus10038921	11	1269800	1271767	Haloacid dehalogenase-like hydrolase (HAD) superfamily protein	3.37115	1.3e-12	up	3.1453	3.17e-07	up	2.3326	0.000284	up	LOC_Os02g44230	1.45e-139	OsTPP1	trehalose-6-phosphate phosphatase
Lus10041937	11	2733473	2738407	Leucine-rich repeat transmembrane protein kinase	-1.48791	1.57e-37	down	-0.52463	0.71853	-	0.90336	0.47002	-	AT5G03140	1.43e-71	LecRK-VIII.2	lectin receptor-like kinase
Lus10042005	11	3005907	3007623	bZIP transcription factor family protein	-2.78251	2.6e-25	down	-2.234	0.55605	-	-2.4601	0.35054	-	LOC_Os06g15480	1.32e-84	OsbZIP47	bZIP transcription factor
Lus10015313	12	2971696	2973828	Concanavalin A-like lectin protein kinase family protein	0.470046	0.392415	-	1.2048	0.79929	-	2.5504	0.002913	up	AT5G03140	4.37e-77	LecRK-VIII.2	lectin receptor-like kinase
Lus10016460	12	4647448	4648880	UDP-glucosyltransferase 76E2	-1.21646	0.001048	down	-0.82256	0.73569	-	-1.529	0.45573	-	AT5G05860	1.19e-108	UGT76C2	N-Glucosyltransferase
Lus10019964	12	251123	252226	Class I glutamine amidotransferase-like superfamily protein	3.77007	1.84e-06	up	-	-	-	3.2095	-	-	LOC_Os03g48060	2.21e-73	FLO19	Class I glutamine amidotransferase
Lus10043095	12	16166692	16168154	NAC domain containing protein 2	-2.48645	4.44e-24	down	0.64097	0.81483	-	-0.4473	0.8397	-	LOC_Os03g21060	5.25e-83	OsNAP/PS1/OsNAC58	NAC transcriptional activator
Lus10043245	12	17512046	17515244	aldehyde dehydrogenase 2C4	-1.01419	2.72e-15	down	-1.3251	0.58738	-	-1.0423	0.5175	-	LOC_Os06g15990	4.45e-118	ALDH2B1	aldehyde dehydrogenase
Lus10002083	13	6335562	6338981	NAC (No Apical Meristem) domain transcriptional regulator superfamily protein	8.1847	2.67e-09	up	5.7523	0.000266	up	3.0734	0.33086	-	LOC_Os03g21060	5.24e-56	OsNAP/PS1/OsNAC58	NAC transcriptional activator
Lus10004277	13	5791927	5793882	Concanavalin A-like lectin protein kinase family protein	-5.41234	0.009093	down	0.54556	0.80567	-	0.4885	0.82447	-	AT5G03140	2.9e-101	LecRK-VIII.2	lectin receptor-like kinase
Lus10011335	13	19994900	19996533	senescence-associated gene 29	-2.24554	3.63e-07	down	1.2111	0.84811	-	0.67372	0.47609	-	AT5G13170	2.9e-89	SAG29/SWEET15	SWEET sucrose efflux transporter family proteins
Lus10025677	13	16758531	16760377	cytochrome P450, family 96, subfamily A, polypeptide 1	3.41553	1	-	-1.0825	-	-	-3.2212	0.003562	down	LOC_Os03g04680	2.59e-100	OsCYP96B4/OsDSS1	CYP94B4
Lus10025986	13	3181986	3183416	MAP kinase 7	-1.26305	0.007533	down	-1.5749	0.31836	-	0.47159	0.83868	-	LOC_Os06g06090	4.87e-142	OsMAPK6	mitogen-activated protein kinase
Lus10030440	13	19294726	19298225	EXS (ERD1/XPR1/SYG1) family protein	-8.05019	1.01e-08	down	0.94029	-	-	-0.0254	-	-	AT4G25350	0	SHB1	EXS (ERD1/XPR1/SYG1) family protein
Lus10030795	13	17945419	17947034	unknown	-0.4697	0.067478	-	-2.242	0.003163	down	0.11379	0.92723	-	LOC_Os10g32680	2.24e-134	FLO7	DUF1338 protein
Lus10034662	13	14383754	14386846	AGAMOUS-like 8	2.62594	0.000104	up	-4.6243	0.51233	-	0.14697	0.98112	-	LOC_Os02g45770	2.26e-56	MADS6	MADS-box family protein
Lus10034699	13	14575058	14577599	UDP-Glycosyltransferase superfamily protein	0.133935	0.728754	-	2.8817	3.3e-05	up	0.6019	0.84404	-	LOC_Os03g55040	1.13e-97	GSA1	UDP-glucosyltransferase
Lus10015018	14	18707454	18710312	cytochrome P450, family 704, subfamily A, polypeptide 2	-1.25413	0.000617	down	-1.4259	0.21761	-	1.2009	0.13373	-	LOC_Os04g48460	0	CYP704A3	CYP704A3
Lus10017961	14	16832500	16834268	cytochrome P450, family 71, subfamily A, polypeptide 25	-1.06815	3.77e-05	down	-0.32498	0.84261	-	-0.32183	0.89532	-	AT1G13710	5.84e-74	KLU/CYP78A5	cytochrome P450 CYP78A5
Lus10018009	14	16602904	16604655	bZIP transcription factor family protein	-1.36073	6.72e-05	down	-0.66049	0.86595	-	-0.04931	0.99559	-	LOC_Os06g15480	1.83e-82	OsbZIP47	bZIP transcription factor
Lus10002527	15	11638804	11641451	cytochrome P450, family 96, subfamily A, polypeptide 1	-1.46858	0.005225	down	-0.75772	0.87736	-	-1.348	0.16722	-	LOC_Os03g04680	4.14e-125	OsCYP96B4/OsDSS1	CYP94B4
Lus10005995	15	7296204	7297932	cytochrome P450, family 78, subfamily A, polypeptide 6	2.73477	3.01e-05	up	0.80909	0.51274	-	0.085696	0.99293	-	AT3G61880	0	CYP78A9	cytochrome P450 CYP78A9
Lus10011193	15	1105387	1107171	Protein kinase superfamily protein	1.37045	4.01e-15	up	-0.3718	0.66886	-	-0.37601	0.7886	-	AT5G03140	6.13e-65	LecRK-VIII.2	lectin receptor-like kinase
Lus10011213	15	1023862	1027308	serine carboxypeptidase-like 31	0.108788	0.748414	-	-1.6117	-	-	-3.9128	9.48e-05	down	LOC_Os05g06660	4.55e-155	GS5	Serine carboxypeptidase
Lus10029438	15	2872536	2873613	NAD(P)-binding Rossmann-fold superfamily protein	-1.98887	1	-	-3.6757	-	-	-3.6604	0.006255	down	AT1G52340	4.43e-54	ABA2	short-chain dehydrogenase/reductase
Lus10041366	15	10481366	10485281	S-adenosyl-L-methionine-dependent methyltransferases superfamily protein	-1.10571	2.29e-11	down	-0.98126	0.39603	-	-0.42767	0.63112	-	LOC_Os02g51860	1.86e-77	QUA2	Pectin methyltransferase
Lus10041386	15	10547941	10553014	SET domain-containing protein	0.038091	0.884721	-	-0.89878	0.21389	-	1.6802	0.000708	up	LOC_Os03g19480	1.09e-143	SDG718/OsiEZ1/OsEZ1	H3K27 methyltransferase
Lus10001504	No mapping			unknown	0.149873	0.724901	-	-1.6646	0.000406	down	-2.6123	0.016419	-	AT4G32295	1.21e-66	KIX9	histone acetyltransferase
Lus10034064	No mapping			Nuclear protein STH1/NPS1	0.350186	0.034945	-	1.3042	0.009624	up	0.73213	0.24287	-	AT5G66750	7.53e-127	DDM1	chromatin remodeling factor

## Sheet: Table S9
Table S9. Phytohormone signaling pathways regulating seed size and weight.
Phytohormones	Gene ID	Cs vs Zs			Cm vs Zm			Cn vs Zn			Functional annotation	Homologous gene
		Log2FoldChange	FDR (Padj)	up/down	Log2FoldChange	FDR (Padj)	up/down	Log2FoldChange	FDR (Padj)	up/down
Auxin	Lus10030240	-	-	-	2.0495	0.50729	-	2.5395	8.38e-06	up	auxin response factor 11	OsARF4/OsARF2
	Lus10000632	-1.87599	1.41e-27	down	2.2961	-	-	1.0179	-	-	UDP-glucosyl transferase 85A2	OsGSA1
	Lus10008742	1.49036	0.574678	-	0.33334	0.95148	-	-3.2563	0.000249	down	UDP-glycosyltransferase 74 F1	OsGSA1
	Lus10010712	-1.16437	0.000304	down	-1.043	0.44759	-	-1.3692	0.16267	-	UDP-glucosyl transferase 74B1	OsGSA1
	Lus10014105	-2.25832	0.001808	down	1.3292	-	-	-1.0213	0.47649	-	UDP-Glycosyltransferase superfamily protein	OsGSA1
	Lus10015753	-2.74629	4.86e-05	down	-	-	-	-2.5284	-	-	UDP-Glycosyltransferase superfamily protein	OsGSA1
	Lus10019808	-	-	-	-1.5662	-	-	-7.1117	0.002383	down	UDP-Glycosyltransferase superfamily protein	OsGSA1
	Lus10034699	0.133935	0.728754	-	2.8817	3.3e-05	up	0.6019	0.84404	-	UDP-Glycosyltransferase superfamily protein	OsGSA1
	Lus10025057	1.12817	0.001297	up	0.29694	0.75881	-	-1.5734	0.29277	-	like AUXIN RESISTANT 2	OsAUX3
	Lus10039414	2.16421	1.25e-10	up	-1.0773	-	-	-1.6387	0.69108	-	indole-3-acetic acid inducible 14	OsIAA3
	Lus10039797	1.43575	3.7e-05	up	0.56458	0.6918	-	-0.47762	0.83367	-	Auxin-responsive GH3 family protein	AtCH3/AtJAR1
Brassinosteroid	Lus10004990	-1.06218	7.6e-09	down	-0.11182	0.96115	-	0.30759	0.89589	-	Integrase-type DNA-binding superfamily protein	AtAP2
	Lus10019331	-0.48972	0.03589	-	0.20124	0.90021	-	1.4984	0.000654	up	Integrase-type DNA-binding superfamily protein	AtAP2
	Lus10004238	3.42423	0.000103	up	3.3104	0.018759	-	2.7383	0.067176	-	aldehyde dehydrogenase 10A8	OsALDH2B1
	Lus10019387	-1.0477	4.19e-05	down	-2.0532	0.53555	-	-0.90401	0.63657	-	aldehyde dehydrogenase 2C4	OsALDH2B1
	Lus10043245	-1.01419	2.72e-15	down	-1.3251	0.58738	-	-1.0423	0.5175	-	aldehyde dehydrogenase 2C4	OsALDH2B1
	Lus10022298	2.67485	1	-	0.19219	-	-	2.4707	1.26e-06	up	cytochrome P450, family 724, subfamily A, polypeptide 1	OsD11/CYP724B1
	Lus10040193	2.87681	2.95e-10	up	-0.61092	0.70981	-	1.5655	0.6967	-	Cytochrome P450 superfamily protein	AtDWF4/CYP90B1
	Lus10011213	0.108788	0.748414	-	-1.6117	-	-	-3.9128	9.48e-05	down	serine carboxypeptidase-like 31	OsGS5
	Lus10015382	-1.40394	2.42e-21	down	-1.1151	0.005343	down	-2.8974	0.005842	down	serine carboxypeptidase-like 25	OsGS5
	Lus10016377	1.32864	0.008068	up	-	-	-	5.0049	0.37265	-	serine carboxypeptidase-like 40	OsGS5
	Lus10000629	1.11063	8.24e-06	up	-0.61708	0.38519	-	-0.02908	0.98642	-	leucine-rich repeat transmembrane protein kinase family protein	OsBAK1
	Lus10027500	0.79409	1.01e-08	-	2.4963	1.57e-08	up	2.3453	4.56e-12	up	HXXXD-type acyl-transferase family protein	OsSLG
Abscisic acid	Lus10016176	-1.60735	0.000367	down	0.4603	0.56419	-	-1.007	0.60224	-	NAD(P)-binding Rossmann-fold superfamily protein	AtABA2
	Lus10029438	-1.98887	1	-	-3.6757	-	-	-3.6604	0.006255	down	NAD(P)-binding Rossmann-fold superfamily protein	AtABA2
	Lus10004703	-1.44782	6.9e-05	down	-0.086342	0.95802	-	-0.02326	0.99015	-	highly ABA-induced PP2C gene 3	AtABI1
	Lus10040738	-1.07586	0.004078	down	0.52788	0.54143	-	0.57738	0.63068	-	highly ABA-induced PP2C gene 2	AtABI2
Cytokinine	Lus10009876	-1.15399	0.256126	-	-3.0679	0.008923	down	-0.34983	0.93426	-	UDP-glucosyltransferase 85A3	AtUGT76C2
	Lus10016460	-1.21646	0.001048	down	-0.82256	0.73569	-	-1.529	0.45573	-	UDP-glucosyltransferase 76E2	AtUGT76C2
	Lus10017542	1.833	0.006973	up	-0.3242	0.86894	-	0.11488	0.96536	-	UDP-Glycosyltransferase superfamily protein	AtUGT76C2
	Lus10019364	-1.2249	1.56e-11	down	-0.83923	0.89038	-	-0.05374	0.99403	-	UDP-Glycosyltransferase superfamily protein	AtUGT76C2
	Lus10003845	-3.39744	6.24e-06	down	0.71028	0.85829	-	-1.6422	0.34963	-	cytokinin oxidase 5	AtCKX1
	Lus10031200	-2.54971	5.2e-77	down	0.93	-	-	-1.602	0.60141	-	cytokinin oxidase 2	AtCKX2
Jasmonic acid	Lus10028265	-0.52486	0.61349	-	0.13659	0.88371	-	-2.0707	0.009268	down	RNI-like superfamily protein	AtCOI1
	Lus10013887	0.093766	0.870826	-	-0.21834	0.91326	-	-1.6992	0.00097	down	Auxin-responsive GH3 family protein	AtCH3/AtJAR1
	Lus10026600	-2.06924	2.68e-10	down	0.2328	0.92013	-	-1.7451	0.44282	-	Auxin-responsive GH3 family protein	AtCH3/AtJAR1
	Lus10039797	1.43575	3.7e-05	up	0.56458	0.6918	-	-0.47762	0.83367	-	Auxin-responsive GH3 family protein	AtCH3/AtJAR1
Salicylic acid	Lus10035873	-1.44437	0.000446	down	-0.32027	0.85441	-	-0.62233	0.85398	-	bZIP transcription factor family protein	OsbZIP47
	Lus10042005	-2.78251	2.6e-25	down	-2.234	0.55605	-	-2.4601	0.35054	-	bZIP transcription factor family protein	OsbZIP47
Ethylene	Lus10014331	3.08372	3.35e-05	up	-0.042655	0.9859	-	0.066569	0.99124	-	Ethylene insensitive 3 family protein	OsEIL1/OsMHZ6

## Sheet: Table S10
Table S10. Transcription factors regulating seed size and weight.
Gene ID	Cs vs Zs			Cm vs Zm			Cn vs Zn			Functional annotation	TF	Homologous gene
	Log2FoldChange	FDR (Padj)	up/down	Log2FoldChange	FDR (Padj)	up/down	Log2FoldChange	FDR (Padj)	up/down
Lus10004990	-1.06218	7.6e-09	down	-0.11182	0.96115	-	0.30759	0.89589	-	Integrase-type DNA-binding superfamily protein	AP2	AtAP2
Lus10019331	-0.48972	0.03589	-	0.20124	0.90021	-	1.4984	0.000654	up	Integrase-type DNA-binding superfamily protein	AP2	AtAP2
Lus10014331	3.08372	3.35e-05	up	-0.042655	0.9859	-	0.066569	0.99124	-	Ethylene insensitive 3 family protein	EIL	OsEIL1/OsMHZ6
Lus10007983	3.44168	3.97e-06	up	0.82164	0.79858	-	2.3773	0.21366	-	AGAMOUS-like 8	MADS	OsLGY3/OsMADS1
Lus10021140	2.24981	0.003238	up	0.0064257	0.99829	-	0.05539	0.99469	-	AGAMOUS-like 8	MADS	OsLGY3/OsMADS1
Lus10017871	2.24424	0.000123	up	-3.9736	-	-	1.7634	0.73684	-	K-box region and MADS-box transcription factor family protein	MADS	OsMADS6
Lus10034662	2.62594	0.000104	up	-4.6243	0.51233	-	0.14697	0.98112	-	AGAMOUS-like 8	MADS	OsMADS6
Lus10015367	-1.20225	0.005307	down	-1.5137	0.52243	-	0.090921	0.98286	-	NAC (No Apical Meristem) domain transcriptional regulator superfamily protein	NAC	OsONAC022
Lus10030240	-	-	-	2.0495	0.50729	-	2.5395	8.38e-06	up	auxin response factor 11	ARF	OsARF4/OsARF2
Lus10018009	-1.36073	6.72e-05	down	-0.66049	0.86595	-	-0.04931	0.99559	-	bZIP transcription factor family protein	bZIP	OsbZIP47
Lus10031349	2.4044	0.002687	up	-3.8771	0.42094	-	-2.5813	-	-	bZIP transcription factor family protein	bZIP	OsbZIP47
Lus10035873	-1.44437	0.000446	down	-0.32027	0.85441	-	-0.62233	0.85398	-	bZIP transcription factor family protein	bZIP	OsbZIP47
Lus10042005	-2.78251	2.6e-25	down	-2.234	0.55605	-	-2.4601	0.35054	-	bZIP transcription factor family protein	bZIP	OsbZIP47
Lus10002083	8.1847	2.67e-09	up	5.7523	0.000266	up	3.0734	0.33086	-	NAC (No Apical Meristem) domain transcriptional regulator superfamily protein	NAC	OsNAP/PS1/OsNAC58
Lus10026617	3.89632	0.000101	up	1.7483	0.68236	-	0.52306	0.89855	-	NAC-like, activated by AP3/PI	NAC	OsNAP/PS1/OsNAC58
Lus10043095	-2.48645	4.44e-24	down	0.64097	0.81483	-	-0.4473	0.8397	-	NAC domain containing protein 2	NAC	OsNAP/PS1/OsNAC58
Lus10015546	-1.90896	1	-	-0.25729	0.9611	-	3.3755	0.00054	up	WRKY family transcription factor	WRKY	AtWRKY6
Lus10000539	-1.28075	1.98e-16	down	0.3569	0.72982	-	0.18219	0.92355	-	SCARECROW-like 13	GRAS	OsGRAS19/OsNSP2

[truncated: 4 more sheets: Table S11, Table S12, Table S13, Table S14]
